# Supplementary material for: Immune landscape of the affected brain in Rasmussen encephalitis
Source: Sci Rep. 2026 May 13;16:21957. doi: 10.1038/s41598-026-51295-3 (PMC13365386; doi:10.1038/s41598-026-51295-3)
Supplement: Supplementary file 14 — Supplementary Information 14. [file 41598_2026_51295_MOESM14_ESM.xlsx]

## Sheet: Cluster 1
Gene	ExpA	ExpB	FoldChange	log2FC	ExpFreqA	ExpFreqB	TotalA	TotalB	ExpFractionA	ExpFractionB	fishers.pval	wilcoxon.pval	combined.pval
XCL1	24.4297	2.76675	8.82974	3.14237	2338	2213	2418	8553	0.966915	0.25874	0	1.25091e-84	0
XCL2	17.171	2.49638	6.87836	2.78206	2202	2444	2418	8553	0.91067	0.285748	0	7.70478e-116	0
SPRY2	2.73654	1.1173	2.44925	1.29234	1298	2078	2418	8553	0.536807	0.242956	1.55454e-158	1.24073e-42	8.88887e-198
CRTAM	7.19411	3.34097	2.1533	1.10655	1714	3426	2418	8553	0.70885	0.400561	4.01674e-161	3.53841e-92	8.25626e-250
LINC02446	13.6935	6.84182	2.00144	1.00104	2091	4054	2418	8553	0.864764	0.473986	1.7452e-284	0	0
RHOB	4.10542	2.09401	1.96056	0.971263	1249	3137	2418	8553	0.516543	0.366772	1.32673e-39	3.775e-106	1.66912e-142
ZNF683	2.83828	1.49692	1.89608	0.923019	1287	2367	2418	8553	0.532258	0.276745	3.80857e-117	2.64077e-29	3.36797e-143
NFIL3	2.28216	1.24447	1.83384	0.87487	1243	2563	2418	8553	0.514061	0.299661	3.62274e-82	4.04424e-48	4.36096e-127
KLRC2	4.35733	2.38268	1.82875	0.870858	1332	2796	2418	8553	0.550868	0.326903	2.85885e-87	4.37204e-50	3.92379e-134
PARD6G	2.96002	1.62014	1.82702	0.86949	1376	2729	2418	8553	0.569065	0.319069	2.28269e-108	1.58718e-176	2.36819e-281
KLRK1	5.96992	3.56987	1.67231	0.741841	2037	4674	2418	8553	0.842432	0.546475	1.51092e-168	4.42036e-24	2.94669e-189
ITGAE	2.85419	1.7126	1.66658	0.73689	1412	3265	2418	8553	0.583954	0.381737	8.70082e-70	5.63955e-43	1.26253e-109
VCAM1	3.62842	2.18958	1.65714	0.728691	1271	2487	2418	8553	0.525641	0.290775	1.5626e-98	3.74611e-51	2.00382e-146
SRRT	3.53487	2.15342	1.64151	0.715027	1246	3341	2418	8553	0.515302	0.390623	1.05161e-27	4.02839e-130	1.52957e-154
ID2	9.45439	5.76444	1.64012	0.713804	2131	5815	2418	8553	0.881307	0.679878	2.49007e-96	4.31098e-174	6.65896e-267
KLRD1	7.32567	4.51621	1.62208	0.697849	1927	4327	2418	8553	0.79694	0.505904	2.21368e-153	2.74327e-30	2.554e-180
HOPX	2.42297	1.50737	1.60741	0.684737	1271	2709	2418	8553	0.525641	0.316731	4.71894e-77	5.34867e-123	1.15672e-196
GLUL	4.69338	2.99162	1.56884	0.649701	1709	3772	2418	8553	0.706782	0.441015	1.96187e-120	1.9146e-69	1.63344e-186
PGK1	10.4367	6.70567	1.5564	0.638213	2154	6460	2418	8553	0.890819	0.755291	8.21609e-52	2.49826e-44	4.49571e-93
SOCS1	4.99859	3.21603	1.55427	0.63624	1806	4744	2418	8553	0.746898	0.554659	1.19016e-67	2.16642e-92	9.44117e-157
LGALS3	2.28862	1.47641	1.55012	0.632384	1294	3026	2418	8553	0.535153	0.353794	2.5145e-57	1.26257e-251	2.25101e-305
CTSW	8.59562	5.66079	1.51845	0.602598	2173	5305	2418	8553	0.898677	0.62025	2.89652e-172	1.22183e-27	1.62071e-196
TUBA4A	18.6994	12.3949	1.50864	0.593247	2312	7214	2418	8553	0.956162	0.843447	1.65696e-57	3.57375e-41	1.33161e-95
BHLHE40	3.98014	2.67698	1.4868	0.572214	1658	4078	2418	8553	0.685691	0.476792	3.42291e-75	9.01981e-62	9.66432e-134
OASL	2.60672	1.75618	1.48431	0.569792	1226	3047	2418	8553	0.507031	0.356249	2.25725e-40	3.1777e-56	1.57859e-93
LPIN1	2.57483	1.73983	1.47993	0.565532	1277	3093	2418	8553	0.528122	0.361627	1.71715e-48	2.74943e-49	1.05188e-94
ZFP36L2	81.1189	55.5482	1.46033	0.546296	2415	8410	2418	8553	0.998759	0.983281	2.56317e-12	8.99119e-65	4.03677e-74
CITED2	4.53273	3.11528	1.455	0.541018	1471	3959	2418	8553	0.608354	0.462879	9.41445e-37	4.49269e-24	5.82474e-58
MATK	2.00637	1.37912	1.45482	0.540845	1248	2890	2418	8553	0.516129	0.337893	4.56897e-56	2.2636e-74	3.08201e-127
ZFP36L1	9.01603	6.25693	1.44097	0.527037	1991	6010	2418	8553	0.823408	0.702677	4.98429e-34	4.58123e-29	3.26379e-60
CCL4	13.0905	9.0847	1.44094	0.527008	1794	5579	2418	8553	0.741935	0.652286	4.3136e-17	8.93949e-48	5.66913e-62
FAM177A1	7.58492	5.26998	1.43927	0.525338	2018	6004	2418	8553	0.834574	0.701976	2.83193e-41	4.43236e-61	2.92884e-99
PTPN22	4.6562	3.24967	1.43282	0.51886	1758	4644	2418	8553	0.727047	0.542967	3.61288e-61	1.09786e-47	9.84869e-106
H1FX	23.0765	16.294	1.41625	0.502078	2177	6916	2418	8553	0.900331	0.808605	1.612e-28	8.69711e-25	1.68792e-50
TEX14	4.53121	3.20278	1.41477	0.500572	1361	3773	2418	8553	0.562862	0.441132	3.99951e-26	1.35793e-100	1.57192e-123

## Sheet: Cluster 2
Gene	ExpA	ExpB	FoldChange	log2FC	ExpFreqA	ExpFreqB	TotalA	TotalB	ExpFractionA	ExpFractionB	fishers.pval	wilcoxon.pval	combined.pval
CCL3	10.1207	2.89409	3.49704	1.80613	1243	3749	1528	9443	0.813482	0.397014	3.85005e-211	2.7372e-26	5.73663e-234
CCL4	17.5141	8.74645	2.00242	1.00175	1436	5937	1528	9443	0.939791	0.62872	2.26719e-160	8.06753e-71	9.69385e-228
GZMH	7.57988	3.95483	1.91661	0.938559	1251	4592	1528	9443	0.818717	0.486286	2.30679e-139	1.81957e-27	1.60253e-163
LAG3	3.27196	1.71306	1.91001	0.933579	886	3416	1528	9443	0.579843	0.361749	1.50267e-57	5.50464e-47	1.9716e-101
RHOB	4.28049	2.25525	1.89801	0.924487	847	3539	1528	9443	0.554319	0.374775	2.23751e-39	1.53272e-19	4.57209e-56
GZMB	6.96292	3.67144	1.89651	0.923346	1016	3232	1528	9443	0.664921	0.342264	3.39976e-124	4.75009e-42	6.14391e-163
CCL5	53.8084	29.2353	1.84053	0.88012	1512	7531	1528	9443	0.989529	0.797522	1.4108e-111	3.77962e-21	1.61711e-129
VCAM1	4.10538	2.24801	1.82623	0.868866	836	2922	1528	9443	0.54712	0.309436	4.43486e-70	1.87205e-29	1.88329e-96
LINC02446	13.0578	7.59043	1.7203	0.782662	1250	4895	1528	9443	0.818063	0.518373	1.74635e-115	4.16785e-57	2.87545e-169
HLA-DQA1	4.1758	2.49432	1.67412	0.743403	1013	4446	1528	9443	0.662958	0.470825	9.53754e-45	6.37941e-17	8.49697e-59
HLA-DRB1	11.116	6.97644	1.59336	0.67207	1314	6605	1528	9443	0.859948	0.69946	5.91072e-43	1.74183e-17	1.40866e-57
GLUL	4.94066	3.11199	1.58762	0.666866	1036	4445	1528	9443	0.67801	0.470719	5.74487e-52	8.90419e-17	7.97703e-66
ALOX5AP	4.0848	2.57776	1.58463	0.66415	1030	4643	1528	9443	0.674084	0.491687	9.54388e-41	4.80081e-22	6.51712e-60
GZMA	3.49491	2.20995	1.58144	0.661239	855	3449	1528	9443	0.559555	0.365244	4.89794e-46	1.25598e-11	8.02376e-55
DUSP5	4.53544	2.9416	1.54183	0.624644	1048	4879	1528	9443	0.685864	0.516679	1.10413e-35	2.91069e-18	3.91661e-51
OASL	2.77608	1.80894	1.53464	0.617902	787	3486	1528	9443	0.515052	0.369162	8.91363e-27	8.07135e-43	1.13605e-66
CD8A	4.50371	2.9828	1.50989	0.594445	908	3950	1528	9443	0.594241	0.418299	1.69834e-37	6.50825e-55	2.32599e-89
HLA-DRA	6.55793	4.34545	1.50915	0.593736	1069	5252	1528	9443	0.699607	0.556179	1.27163e-26	3.1106e-30	5.08563e-54
HLA-DRB5	5.68404	3.82752	1.48505	0.570508	1094	5123	1528	9443	0.715969	0.542518	3.66671e-38	1.55292e-147	2.42135e-182
TUBA4A	19.0026	12.94	1.46851	0.554354	1447	8079	1528	9443	0.94699	0.855554	7.14626e-27	1.12128e-15	7.66258e-40
HLA-DQB1	7.46975	5.10406	1.46349	0.549415	1274	6443	1528	9443	0.83377	0.682304	3.11593e-36	1.39847e-213	2.49631e-246
KLRD1	7.03931	4.82734	1.45822	0.544206	1130	5124	1528	9443	0.739529	0.542624	2.90166e-49	2.20899e-271	4.72E-317
LGALS3	2.24858	1.55944	1.44191	0.527986	769	3551	1528	9443	0.503272	0.376046	9.14996e-21	6.39885e-40	8.04395e-58
APOBEC3G	2.4477	1.69853	1.44107	0.527143	837	3875	1528	9443	0.547775	0.410357	1.37667e-23	4.19411e-23	6.07215e-44
TRBC2	4.11577	2.85653	1.44083	0.526897	869	4362	1528	9443	0.568717	0.461929	9.46852e-15	1.92591e-24	1.60285e-36
HIST1H1C	8.16548	5.73718	1.42326	0.509196	1231	6581	1528	9443	0.805628	0.696918	3.27449e-19	1.96854e-20	5.73287e-37
LGALS1	3.36196	2.37639	1.41473	0.50053	795	3792	1528	9443	0.520288	0.401567	4.58815e-18	1.12157e-27	5.2992e-43

## Sheet: Cluster 3
Gene	ExpA	ExpB	FoldChange	log2FC	ExpFreqA	ExpFreqB	TotalA	TotalB	ExpFractionA	ExpFractionB	fishers.pval	wilcoxon.pval	combined.pval
GZMK	9.48626	1.04726	9.05814	3.17922	1004	1602	1277	9694	0.786218	0.165257	0	6.31369e-19	0
KLF2	10.9781	4.81711	2.27898	1.18839	768	4114	1277	9694	0.60141	0.424386	9.53898e-33	3.43268e-09	3.08516e-39
GZMA	4.25031	2.14371	1.98269	0.987456	745	3559	1277	9694	0.583399	0.367134	8.8283e-49	3.33738e-48	6.51046e-94
RBFOX2	7.00339	3.79652	1.84468	0.883374	644	3321	1277	9694	0.504307	0.342583	1.18549e-28	1.78734e-51	3.8596e-77
GZMM	2.55773	1.39426	1.83447	0.875366	664	3536	1277	9694	0.519969	0.364762	4.20906e-26	1.91097e-109	2.49156e-132
CD8A	5.31323	2.91554	1.82238	0.865825	759	4099	1277	9694	0.594362	0.422839	7.01763e-31	2.18764e-19	1.74089e-47
ARL4C	5.95342	3.81942	1.55872	0.640366	977	6050	1277	9694	0.765074	0.624097	3.72435e-24	8.58231e-31	3.96915e-52
LMNA	9.26829	6.06635	1.52782	0.611474	881	5779	1277	9694	0.689898	0.596142	7.72056e-11	5.35468e-24	3.21918e-32
CD6	3.00947	2.02374	1.48708	0.572484	675	4083	1277	9694	0.528583	0.421188	4.91864e-13	9.16557e-11	2.36472e-21
LIMD2	2.43178	1.64225	1.48076	0.566341	643	4026	1277	9694	0.503524	0.415308	2.82593e-09	1.81944e-11	2.33503e-18
SPOCK2	3.15595	2.20516	1.43117	0.517192	697	3668	1277	9694	0.54581	0.378378	6.76921e-30	5.72081e-15	3.90971e-42

## Sheet: Cluster 4
Gene	ExpA	ExpB	FoldChange	log2FC	ExpFreqA	ExpFreqB	TotalA	TotalB	ExpFractionA	ExpFractionB	fishers.pval	wilcoxon.pval	combined.pval
KRT86	10.1556	1.64296	6.1813	2.62791	914	2246	1021	9950	0.895201	0.225729	0	7.87321e-20	0
GZMB	11.5744	3.36596	3.43867	1.78185	841	3407	1021	9950	0.823702	0.342412	7.62797e-199	7.98378e-77	3.85134e-272
VCAM1	5.67953	2.18112	2.60395	1.3807	676	3082	1021	9950	0.662096	0.309749	2.53064e-106	2.82646e-27	2.18357e-130
GZMH	9.02822	3.99093	2.26219	1.17772	905	4938	1021	9950	0.886386	0.496281	2.36176e-142	3.67967e-57	3.97201e-196
PRF1	3.01664	1.37783	2.18941	1.13054	578	2948	1021	9950	0.566112	0.296281	2.62332e-64	3.51113e-35	2.08842e-96
ZNF683	3.4075	1.62684	2.09455	1.06664	608	3046	1021	9950	0.595495	0.306131	8.94545e-73	1.6626e-23	3.2623e-93
GSTP1	3.4148	1.6398	2.08245	1.05828	660	4024	1021	9950	0.646425	0.404422	1.29789e-49	6.04281e-68	2.10459e-114
HOPX	3.17291	1.55897	2.03526	1.02521	625	3355	1021	9950	0.612145	0.337186	1.12196e-64	6.67246e-18	1.4059e-79
KLRC2	5.20548	2.57289	2.0232	1.01664	712	3416	1021	9950	0.697356	0.343317	6.04266e-106	4.98019e-25	9.00503e-128
CHST12	2.27144	1.16897	1.94312	0.958378	559	2786	1021	9950	0.547502	0.28	2.5053e-64	1.71964e-39	1.01978e-100
CD63	3.34022	1.76081	1.89698	0.923703	685	4211	1021	9950	0.670911	0.423216	7.59442e-52	1.92563e-54	3.54474e-103
LINC02446	14.2962	7.74195	1.84659	0.88486	928	5217	1021	9950	0.908913	0.524322	1.22917e-144	4.76138e-18	2.17863e-159
CTSW	10.7227	5.85458	1.8315	0.873027	973	6505	1021	9950	0.952987	0.653769	3.84996e-111	3.2554e-36	4.22307e-144
GLUL	5.66911	3.13042	1.81097	0.856763	796	4685	1021	9950	0.779628	0.470854	1.02383e-82	4.96952e-39	1.41437e-118
CCL5	54.387	30.4281	1.7874	0.837859	1019	8024	1021	9950	0.998041	0.806432	1.72648e-86	2.91604e-67	1.77053e-150
KLRD1	8.51959	4.78815	1.77931	0.831316	920	5334	1021	9950	0.901077	0.53608	1.90234e-130	1.1987e-21	7.93249e-149
LGALS3	2.71282	1.54692	1.75369	0.810397	614	3706	1021	9950	0.601371	0.372462	7.38354e-45	3.57699e-31	4.56175e-73
CHPT1	2.25055	1.30412	1.72573	0.787204	541	2933	1021	9950	0.529873	0.294774	1.14007e-49	2.05368e-20	3.72336e-67
HLA-DRA	7.50209	4.3613	1.72015	0.782533	760	5561	1021	9950	0.744368	0.558894	1.1131e-31	2.71487e-25	3.89341e-54
SLC1A5	2.42386	1.42997	1.69504	0.761322	568	3388	1021	9950	0.556317	0.340503	1.14222e-40	1.38626e-18	2.1232e-56
NKG7	13.9407	8.36989	1.66558	0.736028	918	5969	1021	9950	0.899119	0.599899	8.45279e-94	2.89221e-72	9.29074e-163
LITAF	8.09054	4.85816	1.66535	0.735825	872	6413	1021	9950	0.854065	0.644523	1.00438e-46	1.90033e-42	3.87421e-86
DUSP5	4.96097	2.97915	1.66523	0.735721	741	5186	1021	9950	0.725759	0.521206	3.8615e-37	4.78457e-24	2.55963e-58
LAG3	3.01352	1.81901	1.65668	0.728292	576	3726	1021	9950	0.564153	0.374472	2.18689e-31	4.78049e-46	1.83947e-74
PARD6G	2.9715	1.80708	1.64436	0.71753	563	3542	1021	9950	0.55142	0.35598	2.03339e-33	2.01629e-23	5.26977e-54
ZYX	4.0774	2.50429	1.62817	0.703249	763	5430	1021	9950	0.747307	0.545729	8.92671e-37	1.21918e-58	2.36556e-92
ITGAE	2.98338	1.85963	1.60429	0.681935	612	4065	1021	9950	0.599412	0.408543	1.87894e-31	6.64994e-34	1.85102e-62
HLA-DRB1	11.3446	7.1639	1.58358	0.663192	917	7002	1021	9950	0.898139	0.703719	7.30444e-47	5.79444e-24	6.80326e-68
HLA-DRB5	6.07313	3.88219	1.56436	0.64557	764	5453	1021	9950	0.748286	0.54804	1.96214e-36	6.96086e-49	2.65112e-82
GAPDH	35.9038	23.0187	1.55977	0.641332	1019	9330	1021	9950	0.998041	0.937688	3.43496e-24	1.0452e-103	1.04888e-124
SPRY2	2.16747	1.40304	1.54484	0.627461	517	2859	1021	9950	0.506366	0.287337	4.79232e-44	1.46144e-62	1.70279e-103
PGK1	10.9622	7.17559	1.52771	0.611369	932	7682	1021	9950	0.912831	0.77206	7.01213e-30	5.052e-14	3.49812e-41
HLA-DQA1	3.93866	2.60434	1.51234	0.596787	695	4764	1021	9950	0.680705	0.478794	3.08704e-35	3.5563e-32	1.67835e-64
ALOX5AP	3.998	2.66345	1.50106	0.585979	706	4967	1021	9950	0.691479	0.499196	2.16487e-32	1.42372e-249	1.99386e-278
SLA2	2.94647	1.97254	1.49375	0.578935	613	4038	1021	9950	0.600392	0.405829	1.40544e-32	1.45852e-49	3.82896e-79
RAB5IF	3.42605	2.30528	1.48618	0.571604	663	4702	1021	9950	0.649363	0.472563	3.42244e-27	2.82201e-26	1.16641e-50
TUBA4A	19.5724	13.1905	1.48383	0.569326	984	8542	1021	9950	0.963761	0.858492	3.81225e-27	5.6505e-46	3.57622e-70
BHLHE40	4.17068	2.84039	1.46835	0.554192	737	4999	1021	9950	0.721841	0.502412	4.38749e-42	6.55776e-65	7.02088e-104
HLA-DPB1	5.37556	3.66385	1.46719	0.553056	831	6217	1021	9950	0.813908	0.624824	3.68738e-36	9.74885e-151	1.53857e-183
HLA-DPA1	6.18877	4.22721	1.46403	0.549946	835	6402	1021	9950	0.817826	0.643417	1.20317e-31	1.14852e-79	3.5094e-108
APOBEC3G	2.52956	1.7283	1.46361	0.549529	612	4100	1021	9950	0.599412	0.41206	3.22927e-30	9.0268e-18	3.15262e-45
ST3GAL1	2.57977	1.76393	1.46251	0.548444	599	4102	1021	9950	0.58668	0.412261	1.91192e-26	2.25593e-35	6.03825e-59
MATK	2.12474	1.45504	1.46027	0.546232	555	3583	1021	9950	0.543585	0.360101	1.00395e-29	2.81055e-26	3.57236e-53
ARF6	6.244	4.33506	1.44035	0.526418	876	7098	1021	9950	0.857982	0.713367	1.36772e-25	2.85426e-77	9.15456e-100
CRTAM	5.7823	4.02683	1.43594	0.522	683	4457	1021	9950	0.668952	0.44794	9.91681e-42	6.13265e-74	1.6055e-112
CEBPB	4.85778	3.42675	1.41761	0.503456	694	5109	1021	9950	0.679726	0.513467	1.27215e-24	1.69344e-26	2.48526e-48
IFITM2	13.1697	9.29265	1.41721	0.503058	894	7696	1021	9950	0.875612	0.773467	1.98782e-15	8.25068e-24	1.44333e-36

## Sheet: Cluster 5
Gene	ExpA	ExpB	FoldChange	log2FC	ExpFreqA	ExpFreqB	TotalA	TotalB	ExpFractionA	ExpFractionB	fishers.pval	wilcoxon.pval	combined.pval
IL7R	11.7406	1.4418	8.143	3.02556	891	1830	940	10031	0.947872	0.182434	0	5.12868e-78	0
KLF2	12.8105	4.85238	2.64005	1.40056	696	4186	940	10031	0.740426	0.417306	4.31463e-82	1.98505e-43	2.4553e-122
FTH1	99.9121	41.3667	2.41528	1.27219	938	9891	940	10031	0.997872	0.986043	0.000685047	1.0117e-97	1.6053e-98
SPOCK2	4.79848	2.08318	2.30344	1.20379	733	3632	940	10031	0.779787	0.362078	1.47626e-137	2.86657e-187	3.16-321
FAM107B	6.22229	3.28196	1.89591	0.922889	764	5787	940	10031	0.812766	0.576912	3.03668e-49	3.20311e-142	4.2654e-188
RPLP0	30.1444	15.9996	1.88407	0.913849	928	9392	940	10031	0.987234	0.936297	1.78607e-13	2.67539e-96	1.19661e-106
LAPTM5	9.69499	5.37298	1.8044	0.851515	867	7799	940	10031	0.92234	0.77749	1.77905e-30	2.47056e-238	2.71017e-265
EEF1G	10.1239	5.79526	1.74693	0.804822	870	8161	940	10031	0.925532	0.813578	5.47303e-21	3.65124e-109	5.94187e-127
TLE5	4.77524	2.8085	1.70028	0.765775	745	5904	940	10031	0.792553	0.588575	4.38078e-37	2.77063e-38	2.07791e-72
RPL4	12.7693	7.58843	1.68273	0.750805	889	8615	940	10031	0.945745	0.858838	2.19078e-16	4.8278e-13	6.91887e-27
EEF1B2	14.7364	8.78772	1.67693	0.745825	902	8825	940	10031	0.959574	0.879773	1.91983e-16	2.33196e-30	4.71962e-44
FXYD5	11.5073	6.87233	1.67444	0.743682	898	8240	940	10031	0.955319	0.821453	6.63033e-33	9.43504e-12	6.28579e-42
TXNIP	39.3988	23.6468	1.66614	0.736509	909	8787	940	10031	0.967021	0.875984	2.65013e-21	6.00879e-68	3.23517e-86
RPS4X	43.3779	26.0469	1.66538	0.73585	932	9449	940	10031	0.991489	0.94198	1.74339e-14	6.36618e-16	7.51059e-28
RPS8	55.7707	33.5069	1.66445	0.735049	935	9622	940	10031	0.994681	0.959226	7.2879e-11	4.38677e-42	3.82277e-50
ARL4C	6.34999	3.85395	1.64766	0.720414	799	6228	940	10031	0.85	0.620875	4.46589e-50	3.13746e-87	4.39703e-134
RPS16	31.7431	19.3975	1.63645	0.710572	930	9466	940	10031	0.989362	0.943675	2.07411e-12	2.96149e-48	8.43606e-58
PABPC1	19.6733	12.0778	1.62888	0.703881	919	9427	940	10031	0.97766	0.939787	1.33261e-07	1.0577e-130	4.45558e-135
RPL32	69.0903	42.6885	1.61848	0.694637	932	9605	940	10031	0.991489	0.957532	3.86347e-09	3.94298e-23	1.09619e-29
GAS5	4.34697	2.69063	1.6156	0.692069	708	5888	940	10031	0.753191	0.58698	1.658e-24	1.55304e-55	4.68531e-77
RPL7	8.31547	5.15803	1.61214	0.688978	847	7877	940	10031	0.901064	0.785266	1.56482e-19	8.25504e-32	1.49681e-48
RPL36A	16.9042	10.5586	1.60099	0.678961	914	8958	940	10031	0.97234	0.893032	9.36218e-19	6.6538e-17	4.96865e-33
RPS2	42.7561	26.7267	1.59976	0.677852	935	9655	940	10031	0.994681	0.962516	1.03511e-09	3.09681e-142	1.114e-148
RPS3A	47.6095	29.9842	1.58782	0.66705	932	9567	940	10031	0.991489	0.953743	2.1269e-10	5.85411e-75	2.41798e-82
RPS13	42.1056	26.749	1.5741	0.654527	927	9521	940	10031	0.98617	0.949158	8.14064e-09	2.47535e-113	5.62033e-119
RPL13	89.4441	56.893	1.57215	0.652735	934	9759	940	10031	0.993617	0.972884	1.10687e-05	7.52632e-57	1.17996e-59
TPT1	65.0132	41.4052	1.57017	0.650922	934	9734	940	10031	0.993617	0.970392	1.96843e-06	3.20929e-135	2.04567e-138
RPL10	104.312	66.5507	1.56741	0.648385	937	9780	940	10031	0.996809	0.974978	5.79249e-07	2.50818e-66	2.41774e-70
EEF2	13.1541	8.40681	1.56469	0.645878	910	8892	940	10031	0.968085	0.886452	1.25765e-18	1.5677e-53	3.22961e-69
RPS5	25.0423	16.115	1.55397	0.635962	913	9282	940	10031	0.971277	0.925331	7.69669e-09	7.29645e-98	1.36661e-103
RPL3	41.5313	26.7665	1.55161	0.633769	936	9598	940	10031	0.995745	0.956834	1.34084e-12	1.01911e-62	2.33774e-72
RPS6	40.3144	26.0051	1.55025	0.6325	929	9573	940	10031	0.988298	0.954342	2.57142e-08	9.39294e-112	6.62101e-117
RPS12	93.2418	60.2245	1.54824	0.630626	933	9689	940	10031	0.992553	0.965906	2.95771e-07	2.3026e-159	2.59689e-163
EEF1A1	126.187	81.527	1.54779	0.630208	938	9877	940	10031	0.997872	0.984648	0.000226468	4.76682e-22	6.314e-24
RPL10A	22.1884	14.3479	1.54646	0.628968	922	9251	940	10031	0.980851	0.922241	2.79754e-14	7.05725e-17	1.37011e-28
RPSA	19.9279	12.9195	1.54247	0.625242	913	9172	940	10031	0.971277	0.914365	7.97935e-12	9.11105e-30	6.79181e-39
RPL34	55.6322	36.0703	1.54233	0.625109	932	9628	940	10031	0.991489	0.959825	1.53135e-08	1.28355e-177	8.37925e-183
RPL5	24.2575	15.8613	1.52935	0.612921	918	9390	940	10031	0.976596	0.936098	3.92259e-08	3.94971e-15	7.93541e-21
RPL29	36.7299	24.18	1.51902	0.603144	927	9440	940	10031	0.98617	0.941083	2.32487e-11	1.78632e-26	3.52055e-35
LMNA	9.33032	6.16811	1.51267	0.597099	658	6002	940	10031	0.7	0.598345	7.10363e-10	3.16388e-36	2.33306e-43
RPS14	56.2625	37.2241	1.51145	0.595937	932	9567	940	10031	0.991489	0.953743	2.1269e-10	6.046e-18	8.09082e-26
RPS18	70.1952	46.4897	1.50991	0.59446	936	9648	940	10031	0.995745	0.961818	6.49391e-11	8.17029e-29	4.72909e-37
RPL22	16.4064	10.8742	1.50875	0.593354	908	9028	940	10031	0.965957	0.90001	1.59789e-13	1.24056e-11	1.10171e-22
RPL9	24.7742	16.4913	1.50226	0.587131	924	9400	940	10031	0.982979	0.937095	9.788e-11	4.79239e-159	1.8228e-166
RPS23	52.6013	35.0487	1.50081	0.585737	933	9588	940	10031	0.992553	0.955837	1.52118e-10	7.76975e-13	6.08565e-21
SNHG6	5.26886	3.52155	1.49618	0.581281	784	6649	940	10031	0.834043	0.662845	1.48132e-29	1.18426e-34	2.55247e-61
RPL13A	20.8891	14.0686	1.48481	0.570274	924	9331	940	10031	0.982979	0.930216	7.66753e-13	1.26543e-32	9.93018e-43
SNHG29	4.74953	3.19925	1.48457	0.570048	745	6391	940	10031	0.792553	0.637125	3.67316e-23	1.05373e-27	4.4424e-48
RPL11	58.7068	39.591	1.48283	0.568357	938	9707	940	10031	0.997872	0.9677	1.31266e-10	1.61833e-36	2.25529e-44
NOP53	6.47733	4.38322	1.47775	0.563407	835	7576	940	10031	0.888298	0.755259	6.16331e-23	4.27898e-88	6.68059e-108
RPL18	37.7574	25.6011	1.47484	0.560556	932	9522	940	10031	0.991489	0.949257	5.07913e-12	2.44936e-64	2.15815e-73
LRRFIP1	6.82902	4.75038	1.43757	0.523635	781	6913	940	10031	0.830851	0.689164	2.04634e-21	2.5979e-157	2.17533e-175
SARAF	21.345	14.8579	1.43661	0.522666	931	9600	940	10031	0.990426	0.957033	9.24641e-09	1.46798e-83	2.85356e-89
MT2A	15.6439	11.0072	1.42125	0.507156	815	8149	940	10031	0.867021	0.812382	2.19459e-05	5.17892e-13	4.54805e-16
RACK1	20.3498	14.3214	1.42093	0.50684	925	9336	940	10031	0.984043	0.930715	2.20381e-13	2.86538e-148	2.33566e-158
RPS25	40.3163	28.3747	1.42085	0.506757	931	9573	940	10031	0.990426	0.954342	1.65668e-09	5.82633e-12	4.54502e-19
ANXA1	18.8745	13.3063	1.41847	0.504334	758	7393	940	10031	0.806383	0.737015	2.21615e-06	2.53905e-64	9.02856e-68
RPL19	60.335	42.5805	1.41696	0.502804	936	9647	940	10031	0.995745	0.961719	6.4716e-11	1.37225e-24	7.05181e-33
EZR	14.4392	10.2039	1.41507	0.500869	887	8768	940	10031	0.943617	0.87409	1.23352e-11	3.40809e-107	1.1404e-115
RPLP2	34.5987	24.4603	1.41448	0.500277	933	9547	940	10031	0.992553	0.95175	7.92709e-12	4.40681e-190	1.6159e-198

## Sheet: Cluster 6
Gene	ExpA	ExpB	FoldChange	log2FC	ExpFreqA	ExpFreqB	TotalA	TotalB	ExpFractionA	ExpFractionB	fishers.pval	wilcoxon.pval	combined.pval
HSPA1B	89.6327	1.41058	63.5432	5.98966	782	2426	895	10076	0.873743	0.24077	1.58E-318	9.90739e-15	0
HSPA1A	231.465	4.93357	46.9164	5.55202	888	4353	895	10076	0.992179	0.432017	5.16312e-289	4.14151e-48	0
DNAJB1	51.7232	3.20264	16.1502	4.01348	835	5087	895	10076	0.932961	0.504863	8.93258e-161	1.2538e-39	5.14177e-197
HSPB1	6.32693	1.26685	4.99424	2.32027	542	2979	895	10076	0.605587	0.295653	9.98166e-75	7.1327e-11	1.38659e-82
HSP90AA1	97.3265	21.6553	4.49434	2.16811	889	9306	895	10076	0.993296	0.923581	6.96907e-22	1.24403e-20	8.28384e-40
HSPE1	14.9719	3.58273	4.17892	2.06313	783	5696	895	10076	0.87486	0.565304	1.233e-83	1.17502e-22	3.5119e-103
HSPH1	12.8173	3.13697	4.08589	2.03065	747	5211	895	10076	0.834637	0.51717	6.48782e-82	1.37161e-69	3.08346e-148
HSPD1	16.1512	4.27374	3.77918	1.91807	784	6020	895	10076	0.875978	0.597459	4.33088e-70	3.03592e-09	2.37099e-76
CHORDC1	2.57189	0.863647	2.97794	1.57432	471	2449	895	10076	0.526257	0.243053	5.57305e-67	1.12133e-16	1.18911e-80
HSP90AB1	34.017	12.8767	2.64174	1.40149	859	8877	895	10076	0.959777	0.881004	2.02906e-15	1.13033e-11	1.37696e-24
DNAJA1	9.3118	3.60973	2.57964	1.36717	742	6231	895	10076	0.82905	0.6184	7.8286e-40	1.89203e-203	8.2626e-240
CACYBP	3.68296	1.43801	2.56115	1.35679	523	3382	895	10076	0.584358	0.335649	1.03532e-47	1.27985e-10	1.74862e-55
HSPA8	25.6646	10.2515	2.50351	1.32395	870	8309	895	10076	0.972067	0.824633	3.12621e-41	1.33353e-24	6.22166e-63
TCP1	2.14142	1.03559	2.06782	1.04811	460	3100	895	10076	0.513966	0.307662	2.04363e-34	0	0
DUSP1	25.912	12.6797	2.04357	1.0311	840	8264	895	10076	0.938547	0.820167	1.22819e-23	3.42904e-174	1.90853e-194
FOS	12.6356	6.43763	1.96276	0.972887	722	7147	895	10076	0.806704	0.709309	1.81963e-10	3.64787e-19	4.37312e-27
ZNF683	3.26019	1.66219	1.96138	0.971869	483	3171	895	10076	0.539665	0.314708	3.51431e-40	3.29352e-09	1.28914e-46
FOSB	3.83898	2.15129	1.7845	0.835518	540	4333	895	10076	0.603352	0.430032	2.75378e-23	1.26284e-26	3.91508e-47
PPP1R15A	6.44921	3.72798	1.72995	0.790727	704	6077	895	10076	0.786592	0.603116	3.63236e-29	3.26701e-10	1.04817e-36
HOPX	2.62994	1.62738	1.61605	0.692474	459	3521	895	10076	0.512849	0.349444	1.41325e-21	1.53227e-90	5.5396e-109
DNAJB6	5.81859	3.71687	1.56546	0.646582	670	6799	895	10076	0.748603	0.674772	4.06095e-06	9.60787e-24	2.59126e-27
UBC	59.1741	38.1501	1.55109	0.633281	887	9884	895	10076	0.991061	0.980945	0.0262776	2.64235e-16	2.81271e-16
XCL1	11.074	7.22744	1.53222	0.615624	510	4041	895	10076	0.569832	0.401052	2.1876e-22	5.86174e-08	8.65899e-28
PTGES3	4.36935	2.90739	1.50284	0.587691	648	6234	895	10076	0.724022	0.618698	2.40814e-10	1.43964e-10	1.58811e-18
TEX14	5.00863	3.36117	1.49014	0.575452	470	4664	895	10076	0.52514	0.462882	0.00036131	3.14578e-23	6.90362e-25
JUN	21.7298	14.8272	1.46554	0.551428	800	8649	895	10076	0.893855	0.858376	0.00287538	3.57526e-06	1.99365e-07
TAGAP	3.54009	2.4281	1.45796	0.543955	538	4913	895	10076	0.601117	0.487594	7.60666e-11	0	0
GADD45B	4.30883	3.02329	1.42522	0.51118	506	5113	895	10076	0.565363	0.507443	0.000912974	2.84042e-31	2.0314e-32
CYCS	4.75921	3.34699	1.42194	0.507859	625	6235	895	10076	0.698324	0.618797	1.91514e-06	1.04115e-45	2.3477e-49

## Sheet: Cluster 7
Gene	ExpA	ExpB	FoldChange	log2FC	ExpFreqA	ExpFreqB	TotalA	TotalB	ExpFractionA	ExpFractionB	fishers.pval	wilcoxon.pval	combined.pval
FOXP3	2.81527	0.0184604	152.503	7.2527	422	58	821	10150	0.514007	0.00571429	0	1.16e-299	0
TNFRSF4	3.53006	0.174859	20.1881	4.33543	419	473	821	10150	0.510353	0.046601	5.02214e-268	1.00251e-21	3.34727e-286
CD27	3.74428	0.26975	13.8806	3.795	515	787	821	10150	0.627284	0.0775369	3.31854e-300	1.93164e-103	0
TBC1D4	2.98735	0.226452	13.192	3.72159	477	712	821	10150	0.580999	0.0701478	9.6373e-275	8.83666e-49	6.32E-320
TIGIT	2.93867	0.318685	9.22123	3.20496	463	1006	821	10150	0.563946	0.0991133	1.5182e-209	0	0
LINC01943	3.01745	0.352332	8.56421	3.09832	447	1061	821	10150	0.544458	0.104532	2.16619e-187	1.05055e-52	1.25276e-236
LTB	5.28812	0.713716	7.40928	2.88933	556	1512	821	10150	0.677223	0.148966	9.40953e-229	4.52679e-17	2.40101e-242
CARD16	2.78067	0.42589	6.52908	2.70688	458	1430	821	10150	0.557856	0.140887	4.53728e-153	4.31381e-35	8.43422e-185
PHACTR2	2.36425	0.390796	6.04984	2.5969	420	1044	821	10150	0.511571	0.102857	1.41519e-166	7.31677e-70	5.61297e-233
CNST	2.54789	0.504269	5.05263	2.33704	473	1559	821	10150	0.576127	0.153596	7.9993e-152	4.82226e-62	1.89055e-210
PHTF2	2.30454	0.485871	4.7431	2.24583	422	1390	821	10150	0.514007	0.136946	7.63406e-130	1.49912e-21	3.96264e-148
TOX	4.247	0.934387	4.54523	2.18435	433	2326	821	10150	0.527406	0.229163	8.14452e-70	1.59348e-13	2.46001e-80
CTLA4	4.90347	1.10442	4.43986	2.15051	599	2772	821	10150	0.729598	0.273103	9.38935e-149	4.47994e-36	1.7803e-181
PMAIP1	13.3392	3.02909	4.40369	2.13871	720	4935	821	10150	0.876979	0.486207	2.00991e-115	9.26912e-20	5.7553e-132
IL32	32.4667	7.43465	4.36695	2.12663	763	7303	821	10150	0.929354	0.719507	8.94225e-49	2.48661e-13	3.12766e-59
MIR4435-2HG	2.44088	0.565447	4.31672	2.10994	411	1740	821	10150	0.500609	0.171429	1.86622e-93	1.21787e-11	5.44674e-102
RHBDD2	5.67291	1.31889	4.30128	2.10477	641	3534	821	10150	0.780755	0.348177	8.79482e-131	5.21855e-136	2.80868e-263
IL12RB2	5.65873	1.31592	4.30022	2.10441	636	2956	821	10150	0.774665	0.291232	1.66757e-165	2.09926e-13	1.4339e-175
ICOS	7.48866	1.76333	4.24688	2.0864	659	3777	821	10150	0.80268	0.372118	6.3678e-130	5.02723e-21	1.10515e-147
FAS	3.7073	0.915235	4.05065	2.01815	536	2526	821	10150	0.652862	0.248867	1.16551e-119	1.02971e-09	3.54698e-126
STAM	3.96946	0.995054	3.98919	1.99609	569	2649	821	10150	0.693057	0.260985	9.93075e-135	5.05399e-62	2.26203e-193
SAMHD1	2.48114	0.669615	3.70533	1.8896	427	1820	821	10150	0.520097	0.17931	1.20388e-97	2.82984e-18	9.01339e-113
FOXO1	6.56506	1.78237	3.68334	1.88101	655	3517	821	10150	0.797808	0.346502	8.24408e-143	1.7435e-158	9.93808e-298
BATF	10.5087	2.86834	3.6637	1.8733	704	4588	821	10150	0.857491	0.45202	2.79132e-120	2.89296e-12	2.44558e-129
ZC3H7A	2.20993	0.650041	3.39967	1.7654	432	1948	821	10150	0.526188	0.191921	7.32745e-92	6.24115e-59	1.57714e-147
CACYBP	4.6718	1.3744	3.39917	1.76518	551	3354	821	10150	0.671133	0.330443	3.41262e-81	9.33017e-213	2.14762e-290
GBP2	2.99707	0.897927	3.33776	1.73888	488	2530	821	10150	0.594397	0.249261	6.76571e-89	1.10315e-09	1.67665e-95
PBXIP1	4.32556	1.36893	3.15982	1.65984	582	3419	821	10150	0.708892	0.336847	2.60125e-96	6.82756e-50	5.93723e-143
ARPC1B	4.32185	1.38115	3.12918	1.64578	569	3677	821	10150	0.693057	0.362266	5.42147e-76	1.37155e-188	4.51261e-261
PELI1	10.8686	3.5075	3.09867	1.63165	726	4820	821	10150	0.884287	0.474877	2.07717e-126	1.81249e-15	1.22109e-138
LDLRAD4	5.06585	1.63561	3.09722	1.63097	539	3466	821	10150	0.656516	0.341478	2.05811e-69	7.43838e-21	3.14607e-87
TTC39C	2.97024	0.969059	3.06507	1.61592	432	2639	821	10150	0.526188	0.26	4.11881e-54	1.9208e-297	0
CORO1B	3.50052	1.14885	3.04697	1.60737	483	2918	821	10150	0.588307	0.287488	7.85657e-66	9.26019e-51	1.93608e-113
SPOCK2	6.09098	2.01047	3.02963	1.59914	680	3685	821	10150	0.828258	0.363054	5.65339e-153	2.18073e-105	7.30533e-255
SNX9	6.65945	2.22907	2.98754	1.57896	653	4011	821	10150	0.795371	0.395172	1.88296e-112	7.77868e-134	8.27189e-243
TXNDC11	2.48261	0.832486	2.98216	1.57636	431	2428	821	10150	0.52497	0.239212	1.74059e-63	1.63283e-48	7.26274e-109
ARID5B	6.58412	2.25324	2.92206	1.54699	707	4426	821	10150	0.861145	0.436059	1.02306e-131	3.47669e-22	1.25212e-150
TNFRSF9	5.168	1.78182	2.90041	1.53626	555	3590	821	10150	0.676005	0.353695	3.50836e-72	2.45437e-65	2.70638e-134
NAMPT	5.08322	1.76012	2.88799	1.53006	569	3927	821	10150	0.693057	0.386897	5.26142e-65	8.78062e-20	8.91108e-82
MALT1	5.53059	1.97586	2.79908	1.48495	611	4376	821	10150	0.744214	0.431133	1.37731e-68	4.08943e-13	1.04639e-78
CTSC	2.7189	0.982202	2.76817	1.46893	427	2737	821	10150	0.520097	0.269655	1.02347e-47	1.19257e-67	3.21367e-112
TRAF3	2.50389	0.91479	2.73712	1.45266	416	2410	821	10150	0.506699	0.237438	4.49795e-57	1.23521e-214	3.46293e-268
SYNGR2	1.99239	0.74281	2.68224	1.42344	412	2459	821	10150	0.501827	0.242266	5.37459e-53	3.20577e-73	4.96696e-123
ZEB1	4.09489	1.57016	2.60793	1.38291	510	3316	821	10150	0.621194	0.3267	2.71145e-61	1.6055e-13	7.39701e-72
SAT1	33.5304	12.9592	2.58738	1.37149	805	8782	821	10150	0.980512	0.865222	3.88422e-30	0	0
RHOG	2.87431	1.18053	2.43476	1.28378	530	3430	821	10150	0.645554	0.337931	2.56021e-66	3.09214e-21	1.57741e-84
ZNF292	2.96774	1.22401	2.4246	1.27775	506	3255	821	10150	0.616322	0.32069	4.20942e-62	3.26474e-15	2.41429e-74
LAPTM4A	3.10278	1.29696	2.39234	1.25842	511	3629	821	10150	0.622412	0.357537	2.88927e-49	0	0
PAK2	2.92875	1.23108	2.37901	1.25036	514	3451	821	10150	0.626066	0.34	1.30597e-57	2.59243e-18	5.83937e-73
GBP5	2.32622	0.986839	2.35725	1.2371	424	2651	821	10150	0.516443	0.261182	5.36726e-50	4.48875e-32	4.49634e-79
NDUFV2	3.0387	1.30803	2.32312	1.21606	495	3576	821	10150	0.602923	0.352315	1.56577e-44	1.84621e-21	4.32473e-63
UCP2	3.3462	1.44609	2.31396	1.21036	511	3580	821	10150	0.622412	0.352709	4.38973e-51	2.49905e-10	1.52554e-58
CUTA	3.36377	1.5096	2.22825	1.15591	549	4096	821	10150	0.668697	0.403547	5.13117e-49	3.38475e-34	3.28701e-80
CALM3	2.49009	1.12586	2.21172	1.14517	465	3349	821	10150	0.566382	0.329951	2.39586e-40	2.25483e-28	8.42152e-66
IKZF2	4.26306	1.93521	2.20289	1.1394	539	3555	821	10150	0.656516	0.350246	1.49918e-65	2.59019e-11	6.78152e-74
CD2	5.13639	2.33689	2.19796	1.13616	615	5146	821	10150	0.749086	0.506995	1.59235e-42	1.8031e-44	5.68398e-84
OAZ1	7.14479	3.28193	2.17701	1.12235	682	6426	821	10150	0.830694	0.633103	2.94277e-33	1.34411e-35	6.17839e-66
SOD1	5.72863	2.64125	2.16891	1.11697	640	5539	821	10150	0.779537	0.545714	4.4554e-41	2.72042e-45	2.38202e-83
UBE2B	3.6559	1.70094	2.14934	1.10389	585	4464	821	10150	0.712546	0.439803	5.92422e-52	7.12612e-19	6.78595e-68
S100A4	12.2869	5.7846	2.12408	1.08684	713	7337	821	10150	0.868453	0.722857	4.35246e-22	1.57539e-14	5.62037e-34
WSB1	3.23396	1.52645	2.11862	1.08312	488	4044	821	10150	0.594397	0.398424	2.29271e-27	4.77967e-113	3.51729e-137
SH3BGRL	1.90863	0.90508	2.1088	1.07642	421	2887	821	10150	0.512789	0.284433	1.4707e-39	5.08005e-16	9.38621e-53
PIM2	4.64765	2.20497	2.10781	1.07574	564	4291	821	10150	0.686967	0.422759	9.84641e-49	6.26935e-13	8.61991e-59
ABI1	2.79742	1.33772	2.09119	1.06432	488	3490	821	10150	0.594397	0.343842	1.5021e-44	2.41476e-41	7.08872e-83
PPP1R2	4.14243	1.99765	2.07365	1.05218	603	4778	821	10150	0.73447	0.470739	2.46221e-49	8.03813e-24	3.28745e-70
IL10RA	2.31025	1.12525	2.05309	1.0378	439	3018	821	10150	0.534714	0.29734	9.57305e-42	1.68267e-18	2.19678e-57
PSMB3	1.90811	0.92978	2.05222	1.03719	430	3016	821	10150	0.523752	0.297143	1.98236e-38	8.05895e-14	1.88455e-49
PRDM1	8.38862	4.10643	2.0428	1.03055	687	6131	821	10150	0.836784	0.604039	1.99062e-44	6.05507e-19	1.73054e-60
C9orf16	3.51967	1.73469	2.02899	1.02076	532	4502	821	10150	0.64799	0.443547	1.25522e-29	7.41386e-21	1.05995e-47
USP15	5.27425	2.62113	2.01221	1.00878	666	5782	821	10150	0.811206	0.569655	1.91795e-45	8.28343e-14	2.13027e-56
CASK	2.36686	1.1778	2.00957	1.00688	445	3265	821	10150	0.542022	0.321675	1.23421e-35	3.28565e-25	5.58621e-58
PARK7	3.01157	1.54052	1.95491	0.967099	510	4106	821	10150	0.621194	0.404532	4.09241e-33	8.8102e-124	1.29409e-153
PKM	2.98816	1.53685	1.94434	0.959283	499	4039	821	10150	0.607795	0.397931	2.86339e-31	1.38595e-247	2.53882e-275
SCAND1	4.14513	2.14849	1.92932	0.948091	604	5213	821	10150	0.735688	0.513596	5.31748e-36	6.63411e-156	1.55053e-188
TENT5C	4.30336	2.24128	1.92005	0.941142	580	4991	821	10150	0.706456	0.491724	4.4307e-33	2.69244e-24	1.54806e-54
CD247	5.06207	2.64868	1.91117	0.934455	615	5090	821	10150	0.749086	0.501478	2.50578e-44	3.52223e-53	1.96088e-94
BTG3	4.25578	2.23525	1.90394	0.92899	599	4996	821	10150	0.729598	0.492217	2.03941e-40	5.31854e-20	1.48351e-57
NOP58	3.60858	1.89703	1.90223	0.927691	552	4652	821	10150	0.672351	0.458325	1.56523e-32	2.01417e-17	3.55234e-47
ANP32B	2.96988	1.56202	1.9013	0.926989	531	4171	821	10150	0.646772	0.410936	5.20916e-39	1.25774e-11	7.48537e-48
SKAP1	3.60151	1.89908	1.89645	0.923301	533	4429	821	10150	0.649208	0.436355	5.46706e-32	1.91203e-22	1.28566e-51
USP47	2.7313	1.4429	1.89292	0.920615	470	3650	821	10150	0.572473	0.359606	1.48689e-32	2.94779e-09	4.1169e-39
ARL6IP5	2.00909	1.0658	1.88506	0.91461	421	3067	821	10150	0.512789	0.302167	2.7312e-33	1.82389e-183	2.47453e-213
CAST	3.52424	1.87675	1.87785	0.909079	537	4368	821	10150	0.65408	0.430345	2.98877e-35	5.66604e-31	2.54257e-63
CORO1A	4.93683	2.63562	1.87312	0.905444	587	5528	821	10150	0.714982	0.544631	7.16957e-22	5.99198e-96	1.15538e-114
LIMD2	3.04584	1.62805	1.87085	0.903695	524	4145	821	10150	0.638246	0.408374	3.93356e-37	3.35969e-17	1.62232e-51
NAP1L4	5.83402	3.15104	1.85146	0.888664	640	5768	821	10150	0.779537	0.568276	2.06716e-34	1.01723e-13	2.28105e-45
JAK1	5.45362	2.95672	1.84448	0.883216	656	6072	821	10150	0.799026	0.598227	2.28298e-32	3.63817e-36	1.29122e-65
HNRNPLL	2.46716	1.34439	1.83515	0.875896	460	3187	821	10150	0.560292	0.31399	3.58138e-44	6.17283e-25	3.46603e-66
CUL3	3.43917	1.87976	1.82958	0.871513	546	4625	821	10150	0.665043	0.455665	4.8694e-31	3.62112e-35	2.64668e-63
TMEM258	2.22977	1.22114	1.82598	0.868669	440	3551	821	10150	0.535932	0.349852	1.67408e-25	1.29849e-31	2.80784e-54
NDUFA4	3.9134	2.14414	1.82516	0.868024	590	5246	821	10150	0.718636	0.516847	9.68475e-30	2.20013e-14	2.11489e-41
YWHAB	5.81087	3.18695	1.82333	0.866579	664	6267	821	10150	0.80877	0.617438	3.22595e-30	6.25194e-21	2.328e-48
COX8A	3.54287	1.9544	1.81277	0.858193	559	4931	821	10150	0.680877	0.485813	2.01278e-27	1.14989e-101	6.82517e-126
CREM	3.43205	1.89667	1.80951	0.855597	510	4447	821	10150	0.621194	0.438128	4.83047e-24	2.08069e-26	1.14399e-47
GMFG	4.22962	2.34383	1.80458	0.85166	609	5469	821	10150	0.741778	0.538818	1.03878e-30	5.14449e-13	5.255e-41
CCDC88C	2.31017	1.29093	1.78954	0.839587	444	3394	821	10150	0.540804	0.334384	2.79033e-31	2.89336e-39	1.2925e-67
USP12	2.40437	1.34399	1.78898	0.839134	461	3652	821	10150	0.56151	0.359803	2.01472e-29	7.005e-50	2.54398e-76
SYNE2	3.52995	1.97666	1.78582	0.836587	521	4198	821	10150	0.634592	0.413596	2.43232e-34	1.50531e-13	3.95153e-45
CLEC2D	2.45823	1.37659	1.78574	0.83652	430	3582	821	10150	0.523752	0.352906	1.02322e-21	2.93434e-45	4.55989e-64
COX6C	3.40592	1.91115	1.78214	0.833608	556	4861	821	10150	0.677223	0.478916	3.70063e-28	1.97256e-24	8.66814e-50
NDUFA13	3.73974	2.10071	1.78022	0.832057	594	5269	821	10150	0.723508	0.519113	1.14103e-30	1.39102e-14	1.61659e-42
ASXL1	3.01894	1.72557	1.74953	0.806968	489	4377	821	10150	0.595615	0.431232	1.07188e-19	1.4571e-171	6.84155e-188
EPC1	5.63554	3.23433	1.74242	0.801089	670	6502	821	10150	0.816078	0.640591	1.97691e-26	0	0
ANAPC16	2.36318	1.35754	1.74078	0.799732	460	3826	821	10150	0.560292	0.376946	1.85084e-24	1.1441e-48	3.51589e-70
FKBP8	2.34175	1.34813	1.73703	0.796624	497	4020	821	10150	0.605359	0.396059	4.04018e-31	1.86177e-23	9.27615e-52
RAC2	3.9902	2.30292	1.73267	0.792995	558	5085	821	10150	0.679659	0.500985	2.3826e-23	1.00698e-168	1.05547e-188
ENO1	2.32733	1.34553	1.72968	0.790503	453	3771	821	10150	0.551766	0.371527	9.65693e-24	6.09372e-23	6.18752e-44
COX5B	4.09557	2.37795	1.72231	0.784348	618	5650	821	10150	0.752741	0.55665	4.21208e-29	2.14712e-34	1.30106e-60
PFN1	13.1732	7.72464	1.70535	0.770065	735	8434	821	10150	0.89525	0.830936	6.85358e-07	1.24119e-33	7.73779e-38
ACTB	54.7595	32.3038	1.69514	0.761408	809	9886	821	10150	0.985384	0.97399	0.0478593	1.96734e-95	2.09127e-94
NDUFA11	2.14301	1.2658	1.69301	0.759591	448	3698	821	10150	0.545676	0.364335	4.39449e-24	4.44885e-28	2.30229e-49
EID1	2.49976	1.48356	1.68498	0.752727	489	3986	821	10150	0.595615	0.392709	2.58651e-29	5.10698e-19	1.43906e-45
SEPTIN6	2.61123	1.55195	1.68255	0.75065	480	4010	821	10150	0.584653	0.395074	8.00235e-26	1.71908e-228	8.0234e-251
PCED1B-AS1	2.31994	1.39254	1.66598	0.736372	426	3694	821	10150	0.518879	0.363941	4.19879e-18	8.55077e-14	2.55276e-29
COX6B1	3.34001	2.00536	1.66554	0.73599	556	5012	821	10150	0.677223	0.493793	1.75147e-24	8.07666e-22	1.475e-43
ICAM3	2.57478	1.54798	1.66331	0.734056	498	4309	821	10150	0.606577	0.424532	7.75802e-24	2.62681e-16	1.83591e-37
GSTK1	3.3065	1.99689	1.65582	0.72755	557	5034	821	10150	0.678441	0.495961	3.54132e-24	2.06387e-15	6.49109e-37
FYB1	3.53267	2.15182	1.64171	0.7152	521	4792	821	10150	0.634592	0.472118	2.4981e-19	4.77116e-18	9.97815e-35
G3BP2	3.36709	2.0599	1.63458	0.708924	537	5069	821	10150	0.65408	0.499409	9.34822e-18	1.00958e-09	5.74995e-25
RBFOX2	6.4915	3.982	1.63021	0.705059	458	3507	821	10150	0.557856	0.345517	1.13935e-32	5.60241e-185	3.18393e-214
NSD3	3.26184	2.00183	1.62942	0.704362	548	4908	821	10150	0.667479	0.483547	1.73634e-24	1.28815e-30	2.78543e-52
NDUFB8	2.1481	1.3259	1.6201	0.696084	443	3930	821	10150	0.539586	0.387192	2.56518e-17	3.40107e-30	9.33988e-45
LY6E	4.62911	2.90159	1.59537	0.67389	597	5784	821	10150	0.727162	0.569852	3.14305e-19	4.1296e-232	7.48121e-248
SELENOW	1.85238	1.16317	1.59253	0.671319	421	3428	821	10150	0.512789	0.337734	6.07943e-23	4.77884e-198	1.47152e-217
PSAP	2.39526	1.51169	1.58449	0.664016	475	4214	821	10150	0.578563	0.415172	2.00027e-19	1.64809e-28	3.56129e-45
TNFRSF1B	3.21979	2.03562	1.58173	0.661502	497	4930	821	10150	0.605359	0.485714	4.34749e-11	4.66844e-40	2.34259e-48
GPRIN3	3.54482	2.24296	1.58042	0.660311	490	4430	821	10150	0.596833	0.436453	8.74235e-19	1.12543e-28	1.05212e-44
YPEL3	2.01075	1.28071	1.57002	0.650787	444	3583	821	10150	0.540804	0.353005	8.84342e-26	6.3642e-19	5.66111e-42
STK24	2.47567	1.58483	1.5621	0.643488	439	3648	821	10150	0.534714	0.359409	1.07122e-22	6.38337e-42	1.00138e-61
TANK	2.88378	1.85337	1.55596	0.637808	490	4380	821	10150	0.596833	0.431527	7.42829e-20	3.29187e-21	2.25479e-38
BCL2	2.29265	1.47401	1.55538	0.637271	449	3661	821	10150	0.546894	0.36069	2.26043e-25	3.29603e-27	8.84564e-50
COPE	1.99536	1.28933	1.54759	0.630024	428	3830	821	10150	0.521315	0.37734	1.11439e-15	1.85776e-81	4.58194e-94
SUMO2	3.81808	2.47611	1.54196	0.62477	591	5803	821	10150	0.719854	0.571724	3.19548e-17	1.11072e-17	2.76919e-32
C12orf57	4.91068	3.21939	1.52535	0.609136	630	6263	821	10150	0.767357	0.617044	1.24372e-18	7.8617e-35	1.18073e-50
GRB2	2.19725	1.44339	1.52228	0.606237	450	3904	821	10150	0.548112	0.384631	1.10475e-19	4.74339e-21	4.79205e-38
PEBP1	1.83646	1.21897	1.50657	0.591268	414	3593	821	10150	0.504263	0.35399	3.74414e-17	7.85878e-38	3.65628e-52
UQCR11	2.88131	1.92024	1.5005	0.585442	533	4987	821	10150	0.649208	0.49133	2.55019e-18	8.02804e-43	2.83425e-58
ARHGAP15	2.75112	1.83635	1.49815	0.583177	448	3890	821	10150	0.545676	0.383251	1.55798e-19	1.10235e-46	2.57833e-63
IL2RG	4.75596	3.18973	1.49102	0.576303	624	6500	821	10150	0.760049	0.640394	1.58426e-12	1.10558e-16	1.13695e-26
LCK	2.16353	1.45238	1.48965	0.574972	441	4039	821	10150	0.53715	0.397931	1.19021e-14	1.15746e-114	4.06964e-126
DOCK10	2.42133	1.62974	1.48572	0.571158	438	3792	821	10150	0.533496	0.373596	5.65801e-19	5.97197e-14	2.48235e-30
ISCU	2.08116	1.40269	1.48369	0.569194	435	3943	821	10150	0.529842	0.388473	3.88811e-15	7.37142e-90	6.86187e-102
ELOB	3.60052	2.43884	1.47632	0.562006	590	5759	821	10150	0.718636	0.567389	9.45028e-18	7.62314e-26	7.06263e-41
CD52	6.70545	4.54657	1.47484	0.560555	642	6834	821	10150	0.781973	0.6733	3.92716e-11	8.00482e-24	2.45651e-32
ITGA4	2.62913	1.79329	1.4661	0.551979	471	4245	821	10150	0.573691	0.418227	8.53886e-18	2.35144e-23	1.85539e-38
CD74	34.1374	23.394	1.45924	0.545214	805	9619	821	10150	0.980512	0.947685	5.49293e-06	4.15241e-14	1.00187e-17
ANKRD12	4.20246	2.8831	1.45762	0.543612	532	5332	821	10150	0.64799	0.52532	8.7362e-12	1.02161e-19	6.26456e-29
DUSP4	8.71702	5.98216	1.45717	0.54317	667	6960	821	10150	0.812424	0.685714	3.05615e-15	2.233e-30	7.00834e-43
LINC01578	9.734	6.68701	1.45566	0.541672	759	8752	821	10150	0.924482	0.862266	1.05388e-07	2.21612e-89	5.16617e-94
PSMB8	1.88226	1.29521	1.45324	0.539272	419	3725	821	10150	0.510353	0.366995	1.08746e-15	3.64546e-51	6.0096e-64
ATP5PO	2.05188	1.41362	1.45151	0.537556	447	4063	821	10150	0.544458	0.400296	1.55214e-15	4.62941e-37	8.53366e-50
COX7C	6.50331	4.4921	1.44772	0.533782	690	7504	821	10150	0.840438	0.73931	2.61232e-11	3.12409e-20	5.7357e-29
TLE5	4.17007	2.88051	1.44769	0.533748	607	6042	821	10150	0.739342	0.595271	1.09145e-16	2.62945e-14	1.98091e-28
HCLS1	3.13237	2.1698	1.44362	0.529688	551	5305	821	10150	0.671133	0.52266	1.36256e-16	7.79394e-52	1.64832e-65
PAIP2	3.22536	2.23736	1.44159	0.527663	547	5454	821	10150	0.666261	0.53734	5.64075e-13	2.0247e-15	7.19934e-26
CIRBP	6.82858	4.73792	1.44126	0.527331	714	7813	821	10150	0.869671	0.769754	3.1916e-12	6.07521e-191	9.0251e-200
ARPC3	3.91264	2.72057	1.43817	0.524237	596	5956	821	10150	0.725944	0.586798	1.70784e-15	2.97343e-27	4.87926e-40
RAP1A	2.55993	1.7819	1.43663	0.522693	502	4459	821	10150	0.611449	0.43931	1.88181e-21	1.21706e-15	1.90241e-34
PGAM1	2.11016	1.47074	1.43476	0.52081	452	4121	821	10150	0.550548	0.40601	1.31708e-15	2.18872e-129	9.55659e-142
SARAF	21.4117	14.9286	1.43427	0.520319	805	9726	821	10150	0.980512	0.958227	0.000836328	5.97185e-69	8.24968e-70
COX6A1	3.7239	2.59882	1.43292	0.518959	593	5947	821	10150	0.72229	0.585911	5.94887e-15	6.01517e-65	6.49933e-77
ELF1	6.48467	4.52586	1.4328	0.51884	706	7410	821	10150	0.859927	0.730049	6.2895e-18	2.0019e-36	1.54625e-51
TMEM59	2.36988	1.65614	1.43097	0.516992	492	4559	821	10150	0.599269	0.449163	1.29223e-16	2.74506e-70	7.01488e-84
SERF2	9.15753	6.40141	1.43055	0.516569	725	8416	821	10150	0.883069	0.829163	4.16951e-05	2.74076e-82	2.27282e-84
CDKN1B	2.69509	1.88445	1.43017	0.516184	484	4746	821	10150	0.589525	0.467586	1.9595e-11	4.00309e-17	4.97411e-26
ACTG1	15.8111	11.0723	1.42798	0.513978	757	8810	821	10150	0.922046	0.86798	2.77551e-06	6.38538e-62	2.74171e-65
HLA-F	3.52769	2.47102	1.42763	0.513619	555	5586	821	10150	0.676005	0.550345	1.84015e-12	1.05183e-11	1.03161e-21
LSP1	5.12069	3.59111	1.42594	0.511909	632	6645	821	10150	0.769793	0.65468	5.24873e-12	6.12762e-08	1.40166e-17
NDFIP1	3.23113	2.26622	1.42578	0.511753	527	4626	821	10150	0.6419	0.455764	9.27334e-25	1.81195e-35	2.29079e-57
SLC3A2	2.40667	1.68886	1.42502	0.510986	483	4431	821	10150	0.588307	0.436552	5.85167e-17	1.96866e-62	2.07889e-76
MAPK1IP1L	2.61503	1.84216	1.41954	0.505426	518	4842	821	10150	0.630938	0.477044	1.78058e-17	1.38274e-195	1.2021e-209
KRTCAP2	1.99298	1.40419	1.41931	0.505193	426	4037	821	10150	0.518879	0.397734	1.92912e-11	2.26095e-41	5.20176e-50
H3F3A	7.18766	5.07446	1.41644	0.502267	708	7892	821	10150	0.862363	0.777537	3.05729e-09	3.67741e-26	8.90109e-33

## Sheet: Cluster 8
Gene	ExpA	ExpB	FoldChange	log2FC	ExpFreqA	ExpFreqB	TotalA	TotalB	ExpFractionA	ExpFractionB	fishers.pval	wilcoxon.pval	combined.pval
SKI	10.2929	1.4291	7.20236	2.84847	516	3590	700	10271	0.737143	0.349528	1.88097e-90	1.0239e-132	9.85147e-220
CNOT6L	13.5517	2.4896	5.44332	2.44449	587	5423	700	10271	0.838571	0.527991	2.26116e-63	3.48831e-29	1.66249e-89
NEAT1	24.839	4.62659	5.36875	2.42459	636	7258	700	10271	0.908571	0.70665	1.00046e-36	8.62778e-12	9.44041e-46
KMT2C	7.48286	1.43109	5.22877	2.38647	503	3852	700	10271	0.718571	0.375037	6.13535e-71	4.62605e-37	6.99155e-105
CMIP	10.3407	2.03184	5.08935	2.34748	501	4408	700	10271	0.715714	0.42917	1.27762e-49	1.11698e-70	3.9195e-117
SIK3	26.1061	5.3125	4.91409	2.29692	642	7752	700	10271	0.917143	0.754746	4.17194e-27	4.85678e-17	2.01214e-41
PRDM2	7.90848	1.70896	4.62766	2.21028	499	4310	700	10271	0.712857	0.419628	8.36834e-52	1.19104e-09	1.387e-58
CYTH1	8.48284	1.8379	4.6155	2.20649	496	4714	700	10271	0.708571	0.458962	4.4075e-38	1.69411e-62	1.71174e-97
LINC01619	12.7814	3.00492	4.25349	2.08865	569	5789	700	10271	0.812857	0.563626	1.16457e-41	5.99945e-75	1.85957e-113
ANKRD11	11.7924	2.78242	4.23817	2.08344	598	6015	700	10271	0.854286	0.585629	1.6199e-50	1.52828e-16	3.76459e-64
OGT	8.34307	2.00085	4.16977	2.05997	519	4756	700	10271	0.741429	0.463051	1.72583e-47	2.37771e-53	9.43181e-98
PITPNC1	12.5506	3.01928	4.15682	2.05548	583	6183	700	10271	0.832857	0.601986	1.40328e-37	7.81883e-24	1.5258e-58
ARIH1	8.74397	2.28201	3.83169	1.93798	534	5436	700	10271	0.762857	0.529257	4.73814e-35	2.20042e-41	1.81048e-73
PRKCH	15.0514	4.07257	3.69581	1.88589	608	7128	700	10271	0.868571	0.693993	1.20339e-25	1.64883e-15	1.83374e-38
FYN	26.9384	7.30465	3.68784	1.88278	674	8811	700	10271	0.962857	0.857852	3.52906e-19	9.64053e-46	5.00604e-62
CHD1	9.14072	2.52603	3.61862	1.85544	537	5709	700	10271	0.767143	0.555837	1.83878e-29	1.38745e-31	3.52627e-58
CELF2	17.6045	4.89676	3.59513	1.84605	629	7602	700	10271	0.898571	0.740142	2.87804e-24	8.30406e-18	2.25932e-39
ANKRD12	8.86191	2.58109	3.4334	1.77964	524	5340	700	10271	0.748571	0.51991	3.19021e-33	3.05958e-21	1.20116e-51
ATP11B	7.10479	2.07114	3.43038	1.77837	492	4987	700	10271	0.702857	0.485542	2.4763e-29	1.14771e-26	3.59801e-53
PPP1R16B	11.726	3.43637	3.41232	1.77075	570	6464	700	10271	0.814286	0.629345	4.62342e-25	7.74942e-64	7.25001e-86
PARP8	19.343	5.74953	3.36428	1.7503	645	8018	700	10271	0.921429	0.780645	2.32539e-22	7.08626e-65	3.27132e-84
CDC42SE2	11.9095	3.56942	3.33654	1.73835	580	6777	700	10271	0.828571	0.659819	4.40158e-22	5.28159e-37	3.10832e-56
PBX4	11.8085	3.54408	3.3319	1.73635	550	6298	700	10271	0.785714	0.613183	3.4552e-21	1.62236e-114	1.73843e-132
SMCHD1	15.3412	4.60731	3.32975	1.73542	611	7217	700	10271	0.872857	0.702658	5.01235e-25	2.20291e-86	2.80665e-108
AKAP13	27.6554	8.38667	3.29755	1.72139	664	8918	700	10271	0.948571	0.86827	1.29071e-11	5.73908e-229	4.0861e-237
CRYBG1	18.9942	5.86198	3.24024	1.6961	599	7448	700	10271	0.855714	0.725148	1.55132e-15	7.21976e-44	1.50571e-56
LRRFIP1	13.9495	4.31367	3.23379	1.69322	560	7134	700	10271	0.8	0.694577	1.17338e-09	1.23783e-11	6.77978e-19
CBLB	21.3126	6.60903	3.22477	1.68919	641	8274	700	10271	0.915714	0.805569	4.7273e-15	1.04875e-11	2.93829e-24
SLC38A1	9.94654	3.09958	3.20899	1.68212	571	6399	700	10271	0.815714	0.623016	7.35378e-27	3.6289e-17	2.64272e-41
CHD2	6.89531	2.17476	3.17061	1.66476	490	5199	700	10271	0.7	0.506182	7.54116e-24	1.72187e-133	4.6738e-154
NFKB1	13.378	4.24643	3.1504	1.65554	530	6612	700	10271	0.757143	0.643754	5.15666e-10	4.89902e-42	2.96848e-49
ZEB2	10.5706	3.40154	3.10759	1.6358	497	5968	700	10271	0.71	0.581053	9.10894e-12	6.66753e-26	5.12546e-35
STAT4	9.43235	3.04545	3.09719	1.63096	532	6112	700	10271	0.76	0.595074	7.41919e-19	2.29935e-42	2.36479e-58
JMJD1C	8.00179	2.66124	3.00679	1.58822	521	5772	700	10271	0.744286	0.561971	4.73426e-22	5.78389e-78	6.24179e-97
FNBP1	16.0717	5.39511	2.97894	1.5748	648	8052	700	10271	0.925714	0.783955	4.58659e-23	4.72274e-165	9.3319e-185
EML4	14.6886	5.03848	2.91529	1.54364	632	7998	700	10271	0.902857	0.778697	5.27755e-17	2.28067e-20	1.00753e-34
ARID4B	10.5182	3.65625	2.87677	1.52445	570	6989	700	10271	0.814286	0.68046	1.45529e-14	3.13752e-39	5.54853e-51
MBNL1	19.3999	6.78274	2.86018	1.51611	625	8490	700	10271	0.892857	0.826599	2.51192e-06	5.25246e-46	1.55891e-49
NIBAN1	9.68789	3.39711	2.8518	1.51187	511	6305	700	10271	0.73	0.613864	4.75659e-10	1.04809e-23	3.75789e-31
RAP1B	8.76377	3.14749	2.78437	1.47735	548	6608	700	10271	0.782857	0.643365	1.14764e-14	8.46493e-126	3.11927e-137
ZNF331	15.4168	5.70459	2.70253	1.43431	599	7761	700	10271	0.855714	0.755623	3.55081e-10	6.2836e-17	1.34016e-24
FOXN3	8.43272	3.13378	2.69091	1.4281	501	6373	700	10271	0.715714	0.620485	3.37757e-07	5.31681e-12	7.51737e-17
RNF19A	23.7645	8.88198	2.67559	1.41986	631	8620	700	10271	0.901429	0.839256	4.64699e-06	7.2904e-52	4.439e-55
PTPRC	31.4246	11.767	2.67057	1.41715	677	9645	700	10271	0.967143	0.939052	0.00156534	7.3879e-19	5.69081e-20
RANBP2	7.39164	2.78023	2.65864	1.41069	523	5940	700	10271	0.747143	0.578327	2.09219e-19	3.803e-46	1.1823e-62
ELL2	10.7953	4.07302	2.65045	1.40624	552	7090	700	10271	0.788571	0.690293	1.85027e-08	5.14423e-25	7.11318e-31
CEMIP2	16.9226	6.51479	2.59756	1.37716	587	7959	700	10271	0.838571	0.7749	6.07216e-05	1.80002e-18	5.63639e-21
CORO7	9.50486	3.6814	2.58186	1.36841	517	6640	700	10271	0.738571	0.64648	5.23841e-07	1.16763e-39	6.42894e-44
AKNA	7.12287	2.87008	2.48177	1.31137	526	6042	700	10271	0.751429	0.588258	2.05067e-18	9.89315e-80	4.53719e-95
PPP2R5C	10.2657	4.13792	2.48088	1.31085	567	7337	700	10271	0.81	0.714341	1.77443e-08	4.9256e-26	6.74038e-32
MYH9	19.9774	8.13068	2.45703	1.29692	650	8893	700	10271	0.928571	0.865836	3.87434e-07	2.85039e-45	1.30679e-49
GNG2	11.825	4.81585	2.45544	1.29598	528	7293	700	10271	0.754286	0.710057	0.012247	5.97272e-39	6.83319e-39
SLC7A5	16.269	6.67131	2.43865	1.28609	573	8032	700	10271	0.818571	0.782008	0.0225995	2.30154e-22	2.84063e-22
CLK1	6.66289	2.76152	2.41277	1.27069	501	6175	700	10271	0.715714	0.601207	1.03223e-09	2.51261e-31	2.39e-38
SYTL3	24.1427	10.2637	2.35224	1.23403	655	9236	700	10271	0.935714	0.899231	0.00127173	8.65412e-16	4.66098e-17
PDE4B	11.2969	4.8184	2.34453	1.2293	546	7346	700	10271	0.78	0.715218	0.000181581	1.17326e-18	1.08439e-20
CCNL1	9.43634	4.11335	2.29408	1.19791	569	7421	700	10271	0.812857	0.72252	9.7015e-08	1.20724e-54	1.65491e-59
KMT2E	8.22146	3.71978	2.2102	1.14418	548	7197	700	10271	0.782857	0.700711	2.79483e-06	4.62403e-40	1.34868e-43
IKZF1	8.84691	4.03362	2.19329	1.1331	540	7132	700	10271	0.771429	0.694382	1.33445e-05	1.32629e-21	1.06717e-24

## Sheet: Cluster 9
Gene	ExpA	ExpB	FoldChange	log2FC	ExpFreqA	ExpFreqB	TotalA	TotalB	ExpFractionA	ExpFractionB	fishers.pval	wilcoxon.pval	combined.pval
CXCL13	44.2259	0.297843	148.487	7.21419	330	306	453	10518	0.728477	0.029093	0	3.76353e-104	0
KLRB1	7.54849	1.35782	5.55928	2.4749	326	1603	453	10518	0.719647	0.152405	4.64726e-151	1.76603e-21	3.24135e-169
RIPK2	2.96608	0.729124	4.06801	2.02432	242	1990	453	10518	0.534216	0.189199	3.07813e-57	4.37031e-09	2.02285e-63
TNFSF8	2.77632	0.699828	3.96715	1.9881	246	1933	453	10518	0.543046	0.18378	3.24355e-62	2.28763e-20	1.39355e-79
TMEM173	2.87234	0.977988	2.93698	1.55434	272	2813	453	10518	0.600442	0.267446	1.37259e-47	1.34951e-14	2.60885e-59
FOXO1	5.74747	1.98491	2.89557	1.53385	366	3806	453	10518	0.807947	0.361856	8.61925e-81	1.09567e-09	1.94531e-87
SLBP	5.06285	1.75386	2.88668	1.52941	282	4099	453	10518	0.622517	0.389713	1.62261e-22	2.5652e-59	7.74539e-79
VSIR	2.49138	0.879454	2.83287	1.50226	250	2566	453	10518	0.551876	0.243963	3.1178e-42	6.65797e-11	2.49107e-50
NR3C1	11.6987	4.25945	2.74653	1.45761	403	6628	453	10518	0.889625	0.630158	1.6794e-34	1.94087e-78	8.39997e-110
HMGB2	8.56648	3.12306	2.74297	1.45574	351	5436	453	10518	0.774834	0.516828	1.40857e-28	6.55912e-26	1.13747e-51
TXNIP	63.8511	23.323	2.73769	1.45296	444	9252	453	10518	0.980132	0.879635	9.90624e-15	1.7245e-11	9.91329e-24
ITM2A	7.49537	2.76895	2.70694	1.43666	348	5070	453	10518	0.768212	0.482031	2.91801e-34	2.27697e-20	8.20202e-52
FKBP5	6.26402	2.40023	2.60976	1.38392	352	4741	453	10518	0.777042	0.450751	7.932e-44	6.47595e-16	6.94568e-57
PLIN2	4.736	1.83195	2.58523	1.37029	317	3918	453	10518	0.699779	0.372504	2.86006e-43	4.07643e-54	2.58703e-94
ITPKB	2.9518	1.14425	2.57969	1.3672	255	2846	453	10518	0.562914	0.270584	2.99317e-37	1.45937e-25	6.21525e-60
SPOCK2	5.56802	2.17576	2.55912	1.35565	377	3988	453	10518	0.83223	0.37916	6.56525e-84	7.26271e-105	2.06139e-185
NAP1L4	7.93255	3.15452	2.51466	1.33036	355	6053	453	10518	0.783664	0.57549	6.90115e-20	2.39914e-08	1.03754e-25
FOXN2	2.64373	1.087	2.43213	1.28222	235	2985	453	10518	0.518764	0.283799	1.43419e-24	7.67701e-15	9.73331e-37
LAPTM5	13.0837	5.42715	2.41078	1.2695	432	8234	453	10518	0.953642	0.782848	1.10696e-23	1.85895e-25	2.28007e-46
RORA	6.27629	2.60715	2.40734	1.26744	360	5005	453	10518	0.794702	0.475851	2.0827e-42	1.28645e-14	3.45519e-54
STK24	3.72859	1.56204	2.387	1.2552	295	3792	453	10518	0.651214	0.360525	1.69045e-34	2.74996e-18	5.54112e-50
HNRNPLL	3.18536	1.35274	2.35474	1.23557	297	3350	453	10518	0.655629	0.318502	1.1605e-46	1.96958e-16	3.26703e-60
PIM2	5.29971	2.26235	2.34257	1.22809	317	4538	453	10518	0.699779	0.431451	2.01846e-29	6.80661e-15	1.36967e-41
PRDM1	9.61023	4.20364	2.28617	1.19293	385	6433	453	10518	0.84989	0.611618	1.58856e-27	2.23288e-22	3.99259e-47
RNASET2	2.60214	1.14694	2.26877	1.18191	256	3375	453	10518	0.565121	0.320878	2.08674e-25	2.12476e-40	6.61432e-63
ICOS	4.62002	2.0872	2.21351	1.14633	326	4110	453	10518	0.719647	0.390759	1.56738e-43	3.61739e-16	7.66091e-57
RBMS1	2.48663	1.12902	2.20246	1.13912	243	3122	453	10518	0.536424	0.296824	3.63131e-25	3.68698e-21	1.39676e-43
IFITM1	32.4199	14.7708	2.19486	1.13413	441	9334	453	10518	0.97351	0.887431	4.39663e-11	4.58568e-12	1.02734e-20
CAPN7	2.6126	1.19342	2.18917	1.13038	249	3309	453	10518	0.549669	0.314604	6.51857e-24	0	0
ITK	4.72592	2.18926	2.15869	1.11015	347	4829	453	10518	0.766004	0.459118	8.52018e-39	1.81228e-20	2.07087e-56
RSBN1	2.29454	1.06367	2.15719	1.10916	232	3235	453	10518	0.512141	0.307568	9.1524e-19	6.71183e-25	6.0321e-41
TP53BP2	3.02771	1.44031	2.10212	1.07185	251	3562	453	10518	0.554084	0.338658	5.2803e-20	7.01822e-65	7.15623e-82
IL6ST	4.66366	2.22607	2.09502	1.06696	303	5038	453	10518	0.668874	0.478988	1.79705e-15	2.39005e-95	1.0859e-107
TMSB10	60.3886	29.2151	2.06704	1.04756	446	10106	453	10518	0.984547	0.960829	0.00790498	5.29817e-219	2.12944e-218
ARID5B	5.01496	2.47235	2.02841	1.02035	342	4791	453	10518	0.754967	0.455505	8.89354e-37	1.686e-10	1.59712e-44
FKBP11	5.08624	2.55773	1.98858	0.991736	300	4985	453	10518	0.662252	0.473949	3.81227e-15	7.90638e-16	2.07897e-28
YWHAB	6.31527	3.25703	1.93897	0.95529	382	6549	453	10518	0.843267	0.622647	6.25623e-24	1.01418e-32	8.1277e-54
BATF	6.40857	3.31225	1.93481	0.952192	330	4962	453	10518	0.728477	0.471763	2.47233e-27	9.05712e-21	2.42766e-45
CD6	3.94413	2.06071	1.91397	0.936567	321	4437	453	10518	0.708609	0.421848	1.65204e-33	4.47076e-13	7.7492e-44
SNX9	4.69895	2.46852	1.90355	0.928691	303	4361	453	10518	0.668874	0.414623	1.82638e-26	2.66859e-14	4.46052e-38
TOMM5	2.12339	1.13245	1.87504	0.906922	227	3278	453	10518	0.501104	0.311656	2.84378e-16	5.71596e-28	1.61778e-41
BTG3	4.28708	2.30459	1.86023	0.895481	301	5294	453	10518	0.664459	0.503328	1.32041e-11	5.20219e-84	1.4962e-92
RHBDD2	2.91569	1.58998	1.83379	0.874832	277	3898	453	10518	0.611479	0.370603	4.48318e-24	6.81562e-05	1.96642e-26
PPP1R2	3.7407	2.08999	1.78982	0.839815	301	5080	453	10518	0.664459	0.482982	2.84918e-14	1.13302e-56	5.19768e-68
ARAP2	2.46039	1.37494	1.78946	0.839524	237	3423	453	10518	0.523179	0.325442	2.70664e-17	2.42301e-17	5.07652e-32
FAM107B	6.10946	3.42296	1.78485	0.835801	367	6184	453	10518	0.810155	0.587944	6.49696e-23	1.47358e-34	1.24448e-54
COTL1	8.88906	5.10543	1.7411	0.799998	422	7424	453	10518	0.931567	0.705838	1.03373e-31	2.39499e-34	3.70776e-63
GPRIN3	3.94874	2.27111	1.73868	0.797993	277	4643	453	10518	0.611479	0.441434	1.26117e-12	4.36928e-20	4.02129e-30
TIPARP	2.88844	1.6759	1.72352	0.785361	251	4153	453	10518	0.554084	0.394847	2.76403e-11	1.25682e-10	1.67126e-19
SOD2	2.1864	1.27286	1.71771	0.780484	245	3510	453	10518	0.540839	0.333714	1.10315e-18	9.05986e-09	6.08334e-25
KLF9	2.27437	1.33215	1.70729	0.771712	247	3653	453	10518	0.545254	0.347309	5.3434e-17	2.16929e-56	1.93157e-70
TGFBR2	2.40083	1.41829	1.69276	0.75938	234	3745	453	10518	0.516556	0.356056	1.09791e-11	1.00044e-18	7.43404e-28
PTP4A2	3.67159	2.17771	1.68598	0.753588	312	5441	453	10518	0.688742	0.517304	5.17037e-13	2.08026e-09	5.30058e-20
FYB1	3.63928	2.19554	1.65757	0.729074	296	5017	453	10518	0.653422	0.476992	1.78329e-13	6.13569e-90	2.57976e-100
SRGN	37.3393	22.565	1.65474	0.726606	448	10207	453	10518	0.988962	0.970432	0.0202211	4.79466e-13	3.22535e-13
SOD1	4.62165	2.79694	1.65239	0.724557	330	5849	453	10518	0.728477	0.556094	1.67687e-13	7.19106e-10	6.20645e-21
FOXP1	2.43652	1.48072	1.6455	0.718528	248	3086	453	10518	0.547461	0.293402	5.77523e-28	1.78701e-09	8.65487e-35
GAREM1	3.01296	1.83672	1.6404	0.714051	250	3853	453	10518	0.551876	0.366324	5.28716e-15	4.95511e-30	2.65523e-42
CLPP	2.34901	1.44799	1.62225	0.697999	257	4004	453	10518	0.567329	0.380681	3.99584e-15	2.17567e-11	5.10356e-24
CD2	4.01198	2.48327	1.61561	0.692077	322	5439	453	10518	0.710817	0.517114	2.24083e-16	3.68028e-95	2.09864e-108
AC138123.1	2.88016	1.78508	1.61346	0.690158	263	3904	453	10518	0.580574	0.371173	1.16496e-18	2.59387e-07	1.73627e-23
CYTH1	3.53284	2.20714	1.60064	0.678653	306	4904	453	10518	0.675497	0.466248	1.92875e-18	6.57476e-20	1.09004e-35
PBXIP1	2.47498	1.55208	1.59463	0.673219	250	3751	453	10518	0.551876	0.356627	1.35507e-16	1.11134e-41	1.9854e-55
OSBPL8	2.99104	1.88421	1.58742	0.666687	259	4169	453	10518	0.571744	0.396368	1.96599e-13	1.51589e-24	2.53628e-35
CUTA	2.55162	1.60945	1.5854	0.664843	264	4381	453	10518	0.582781	0.416524	3.69686e-12	1.13681e-79	8.78772e-89
LAPTM4A	2.20359	1.39887	1.57526	0.655591	235	3905	453	10518	0.518764	0.371268	4.75309e-10	5.00934e-27	1.97682e-34
RBPJ	4.37405	2.79413	1.56544	0.646571	301	5204	453	10518	0.664459	0.494771	1.14619e-12	2.35713e-18	1.86644e-28
ATP1B3	4.2133	2.70565	1.55723	0.638978	295	5065	453	10518	0.651214	0.481555	1.17539e-12	1.35286e-218	8.42981e-228
RASA3	3.86652	2.49228	1.5514	0.633572	273	4495	453	10518	0.602649	0.427363	2.44846e-13	1.99254e-37	5.58823e-48
SEC61B	2.39025	1.54291	1.54919	0.631511	260	4411	453	10518	0.573951	0.419376	1.12767e-10	1.51436e-105	4.52988e-113
SARAF	23.3183	15.0733	1.54699	0.629464	447	10084	453	10518	0.986755	0.958737	0.00130458	1.19539e-43	1.66045e-44
CRYBG1	10.0616	6.55509	1.53493	0.618173	375	7672	453	10518	0.827815	0.729416	1.62333e-06	7.698e-11	4.70095e-15
CD247	4.235	2.76874	1.52958	0.613132	334	5371	453	10518	0.737307	0.510648	4.81857e-22	3.86856e-13	1.46639e-32
MYH9	13.2988	8.69652	1.52921	0.61279	433	9110	453	10518	0.95585	0.866134	5.33853e-10	5.7234e-11	1.40351e-18
ELF1	6.97783	4.57316	1.52582	0.609588	385	7731	453	10518	0.84989	0.735026	1.05696e-08	4.15741e-20	2.81195e-26
GYPC	7.29429	4.81715	1.51423	0.598588	376	7693	453	10518	0.830022	0.731413	1.51684e-06	3.94696e-15	2.84766e-19
CELF2	8.40779	5.59128	1.50373	0.588547	398	7833	453	10518	0.878587	0.744723	5.87899e-12	1.47835e-116	2.55147e-125
IFITM2	14.2099	9.45722	1.50254	0.587404	414	8176	453	10518	0.913907	0.777334	4.46889e-14	5.1722e-52	3.46317e-63
EPC1	4.98805	3.34623	1.49065	0.575939	352	6820	453	10518	0.777042	0.648412	7.33984e-09	3.05983e-11	9.86835e-18
PSAP	2.29495	1.54693	1.48355	0.569056	255	4434	453	10518	0.562914	0.421563	3.63062e-09	2.88107e-44	1.26242e-50
GMFG	3.6062	2.43666	1.47997	0.565571	314	5764	453	10518	0.693157	0.548013	7.03899e-10	1.67896e-24	9.07852e-32
CPD	3.08379	2.08438	1.47948	0.565087	271	4775	453	10518	0.598234	0.453984	1.93023e-09	7.95888e-30	1.35295e-36
NDUFA4	3.29284	2.23277	1.47478	0.560496	312	5524	453	10518	0.688742	0.525195	5.87343e-12	3.10665e-12	9.73607e-22
COX5B	3.59385	2.45965	1.46112	0.547077	301	5967	453	10518	0.664459	0.567313	4.43571e-05	1.90142e-18	4.37118e-21
SLA	2.93223	2.00819	1.46013	0.546098	260	4611	453	10518	0.573951	0.438391	1.79167e-08	1.72798e-13	1.493e-19
SAMSN1	9.79336	6.71484	1.45846	0.54445	369	7801	453	10518	0.81457	0.741681	0.000414467	2.36639e-13	3.71334e-15
RAC1	3.02633	2.08199	1.45358	0.539606	296	5229	453	10518	0.653422	0.497148	6.83081e-11	3.6144e-20	1.70785e-28
LEPROTL1	5.53436	3.82103	1.44839	0.534452	365	6965	453	10518	0.80574	0.662198	4.86419e-11	1.99479e-17	6.13232e-26
ALDOA	5.04105	3.48472	1.44662	0.532682	353	6979	453	10518	0.779249	0.663529	1.36293e-07	5.89417e-46	9.71662e-51
NDUFS5	4.60854	3.19001	1.44468	0.530751	340	6669	453	10518	0.750552	0.634056	2.39939e-07	2.7673e-10	2.5398e-15
BCL11B	2.2759	1.57573	1.44435	0.53042	230	3620	453	10518	0.507726	0.344172	3.68962e-12	4.61799e-20	1.22418e-29
UQCR11	2.82403	1.95633	1.44354	0.529608	290	5230	453	10518	0.640177	0.497243	2.21072e-09	2.68956e-24	4.47146e-31
ANP32B	2.34775	1.63808	1.43324	0.519276	249	4453	453	10518	0.549669	0.423369	1.44399e-07	6.69463e-33	8.78094e-38
DPP7	1.88175	1.32429	1.42096	0.506861	233	4054	453	10518	0.514349	0.385434	5.56023e-08	4.31398e-47	2.9855e-52
NDUFA13	3.09611	2.18578	1.41648	0.502309	306	5557	453	10518	0.675497	0.528332	5.82295e-10	5.64768e-53	4.68857e-60

## Sheet: Cluster 10
Gene	ExpA	ExpB	FoldChange	log2FC	ExpFreqA	ExpFreqB	TotalA	TotalB	ExpFractionA	ExpFractionB	fishers.pval	wilcoxon.pval	combined.pval
TUBA1B	12.6056	5.09516	2.47404	1.30687	285	7610	352	10619	0.809659	0.71664	8.49116e-05	4.28073e-11	1.24487e-13
GLUL	4.75328	3.32072	1.4314	0.517426	247	5234	352	10619	0.701705	0.49289	6.58229e-15	7.91755e-06	2.36609e-18
HMGN1	3.34437	2.33926	1.42967	0.51568	234	5785	352	10619	0.664773	0.544778	7.48213e-06	0.00199904	2.84454e-07
HIST1H4C	6.80233	2.44914	2.77744	1.47375	229	5149	352	10619	0.650568	0.484886	9.4696e-10	7.13291e-06	2.27147e-13
HLA-DRA	7.02411	4.57502	1.53532	0.618539	221	6100	352	10619	0.627841	0.574442	0.0484107	1.1456e-09	1.36515e-09
HMGB2	5.60013	3.27317	1.71092	0.774774	215	5572	352	10619	0.610795	0.52472	0.00161577	6.07055e-07	2.13265e-08
H2AFZ	4.46826	2.67812	1.66843	0.738495	203	5464	352	10619	0.576705	0.514549	0.0227581	2.69586e-06	1.08021e-06
HMGN2	5.39106	2.11018	2.55478	1.3532	198	5288	352	10619	0.5625	0.497975	0.019707	8.17116e-08	3.42137e-08
LGALS1	3.97554	2.4652	1.61266	0.689444	195	4392	352	10619	0.553977	0.413598	2.09613e-07	1.22829e-08	8.90653e-14
GSTP1	2.59506	1.7788	1.45888	0.544865	190	4494	352	10619	0.539773	0.423204	1.80174e-05	1.91536e-06	8.65843e-10

[truncated: 2 more sheets: Cluster 11, Cluster 12]
