# Supplementary material for: Immune landscape of the affected brain in Rasmussen encephalitis
Source: Sci Rep. 2026 May 13;16:21957. doi: 10.1038/s41598-026-51295-3 (PMC13365386; doi:10.1038/s41598-026-51295-3)
Supplement: Supplementary file 18 — Supplementary Information 18. [file 41598_2026_51295_MOESM18_ESM.xlsx]

## Sheet: Cluster 1
Gene	ExpA	ExpB	FoldChange	log2FC	ExpFreqA	ExpFreqB	TotalA	TotalB	ExpFractionA	ExpFractionB	fishers.pval	wilcoxon.pval	combined.pval
CCL4L2	74.3784	29.2504	2.54282	1.34643	2309	6963	2356	10521	0.980051	0.661819	7.94427e-294	7.50703e-18	4.26601e-308
CCL4	133.382	55.5836	2.39966	1.26283	2329	7436	2356	10521	0.98854	0.706777	8.39901e-266	2.38219e-27	1.34586e-289
CCL3	79.5422	38.823	2.04884	1.03481	2332	7761	2356	10521	0.989813	0.737668	1.49438e-233	1.69548e-31	1.54036e-261
CCL3L1	30.6952	15.2028	2.01905	1.01368	2261	6500	2356	10521	0.959677	0.617812	3.76649e-294	1.78124e-28	4.97E-319
CD14	6.43591	3.72443	1.72803	0.789126	1621	5803	2356	10521	0.688031	0.551564	1.3475e-34	2.20362e-22	3.82622e-54
GADD45G	4.46619	2.72519	1.63886	0.712689	1570	5344	2356	10521	0.666384	0.507937	5.44275e-45	2.14579e-21	1.75784e-63
PLEK	10.5574	6.84335	1.54272	0.625475	2070	8019	2356	10521	0.878608	0.76219	6.98976e-39	8.38991e-76	1.53485e-111
H3F3B	39.0275	25.4003	1.5365	0.619648	2329	10044	2356	10521	0.98854	0.954662	6.50285e-18	1.39931e-18	7.43291e-34
MAP2K3	2.90384	1.9545	1.48572	0.571165	1615	5671	2356	10521	0.685484	0.539017	2.70532e-39	1.30528e-97	1.10488e-133
XBP1	3.75595	2.5619	1.46608	0.551961	1853	6840	2356	10521	0.786503	0.650128	2.12667e-39	3.62156e-17	9.85094e-54
BHLHE41	7.40459	5.0512	1.46591	0.551793	2092	7642	2356	10521	0.887946	0.726357	2.00778e-69	4.83331e-39	2.40089e-105
SOD2	21.9229	15.0304	1.45857	0.544559	2162	8720	2356	10521	0.917657	0.828819	2.25041e-30	9.81764e-32	3.10781e-59
UBE2J1	1.4711	1.01391	1.45092	0.536972	1220	4368	2356	10521	0.517827	0.41517	1.692e-19	1.51322e-57	4.48208e-74
PIM3	2.02098	1.39375	1.45004	0.53609	1375	4916	2356	10521	0.583616	0.467256	1.68908e-24	1.28264e-276	1.49705e-297
ELOC	2.04657	1.42566	1.43552	0.521571	1381	5180	2356	10521	0.586163	0.492349	1.69193e-16	0	0
GCH1	1.67136	1.17678	1.42028	0.506177	1208	3925	2356	10521	0.512733	0.373063	2.42347e-35	7.56955e-42	3.21745e-74
SBDS	1.68097	1.18461	1.41901	0.504885	1311	4738	2356	10521	0.556452	0.450337	1.25356e-20	2.98018e-23	3.68701e-41

## Sheet: Cluster 2
Gene	ExpA	ExpB	FoldChange	log2FC	ExpFreqA	ExpFreqB	TotalA	TotalB	ExpFractionA	ExpFractionB	fishers.pval	wilcoxon.pval	combined.pval
IFI6	3.73538	1.16502	3.20627	1.6809	1256	3274	2308	10569	0.544194	0.309774	2.84e-97	6.15e-104	8.05e-198
FCGR3A	7.2796	2.6298	2.76812	1.46891	1900	5754	2308	10569	0.823224	0.544422	4.36e-147	2.56e-24	4.38e-168
PLTP	3.53055	1.37496	2.56776	1.36051	1352	3398	2308	10569	0.585789	0.321506	2.01e-121	0	0
UQCR10	2.34577	0.925777	2.53384	1.34132	1499	3869	2308	10569	0.64948	0.366071	1.41e-136	8.52e-242	0
SERPINA1	8.53545	3.38524	2.52137	1.33421	1948	6273	2308	10569	0.844021	0.593528	1.89e-126	1.9e-118	2.02e-241
C4orf3	1.55658	0.618056	2.51851	1.33257	1209	3143	2308	10569	0.52383	0.297379	3.84e-92	1.58e-40	1.84e-129
MIF	6.21995	2.47863	2.50943	1.32736	1899	6000	2308	10569	0.82279	0.567698	1.19e-125	1.24e-39	5.57e-162
NDUFC2	1.8613	0.743529	2.50333	1.32385	1419	3502	2308	10569	0.614818	0.331346	3.25e-138	1.76e-61	2.61e-196
PSME2	3.08202	1.23678	2.49197	1.31729	1501	4297	2308	10569	0.650347	0.406566	6.12e-101	1.37e-142	4.68e-240
NDUFB2	2.18841	0.882286	2.48039	1.31057	1441	3775	2308	10569	0.62435	0.357177	8.62e-122	3.25e-298	0
TUBA1B	21.1171	8.6215	2.44936	1.2924	2190	8812	2308	10569	0.948873	0.833759	1.81e-55	1.94e-91	1.18e-143
IFITM3	13.6098	5.5581	2.44863	1.29198	2085	7010	2308	10569	0.90338	0.66326	4.7e-137	1.21e-34	2.24e-168
AIF1	11.5164	4.74542	2.42685	1.27908	2068	7189	2308	10569	0.896014	0.680197	1.16e-112	1.76e-53	7.75e-163
AC138123.1	1.78803	0.743648	2.40441	1.26568	1434	3376	2308	10569	0.621317	0.319425	3.22e-157	5.48e-63	8.9e-217
ANAPC11	1.43469	0.59765	2.40055	1.26337	1260	3159	2308	10569	0.545927	0.298893	1.88e-108	7.33e-112	6.96e-217
C1QB	57.9013	24.2806	2.38467	1.25379	2289	9622	2308	10569	0.991768	0.910398	2.73e-59	7.98e-29	4.37e-85
UQCR11	2.94482	1.25532	2.34588	1.23013	1624	4596	2308	10569	0.70364	0.434857	1.45e-123	6.46e-104	4.88e-224
FCER1G	12.7484	5.54547	2.29888	1.20093	2152	7941	2308	10569	0.932409	0.751348	4.14e-99	1.66e-61	2.53e-157
GAPDH	29.8532	13.0729	2.2836	1.19131	2253	9324	2308	10569	0.97617	0.882203	1.75e-54	0	0
ATP5MF	1.79919	0.789967	2.27755	1.18748	1342	3649	2308	10569	0.581456	0.345255	2.33e-96	5.65e-198	8.89e-291
TSPO	2.87017	1.26546	2.26808	1.18147	1592	4562	2308	10569	0.689775	0.43164	1.43e-113	2.31e-52	1.26e-162
UQCRQ	1.56048	0.69215	2.25454	1.17284	1272	3274	2308	10569	0.551127	0.309774	7.1e-103	4.19e-65	1.14e-164
LY6E	2.41208	1.07376	2.24639	1.16761	1197	3523	2308	10569	0.518631	0.333333	5.3e-61	0	0
APOC2	15.2251	6.82432	2.231	1.15769	1969	7066	2308	10569	0.85312	0.668559	1.7e-76	6.02e-27	2.42e-100
ARHGDIB	6.24563	2.8048	2.22676	1.15495	1941	6655	2308	10569	0.840988	0.629672	1.26e-93	6.95e-65	3.18e-155
NDUFA4	3.1501	1.41699	2.2231	1.15257	1690	5084	2308	10569	0.732236	0.481029	3.95e-110	4.32e-104	8.36e-211
LIPA	2.52383	1.14357	2.20699	1.14208	1250	3901	2308	10569	0.541594	0.369098	5.61e-52	5.39e-25	5.28e-74
C1QC	59.2402	26.9711	2.19643	1.13516	2298	9758	2308	10569	0.995667	0.923266	2.81e-57	6.73e-30	3.75e-84
SSR4	3.41969	1.56593	2.18381	1.12685	1723	5374	2308	10569	0.746534	0.508468	9.52e-101	4.62e-242	0
CAPG	3.78725	1.73657	2.18088	1.12491	1711	5387	2308	10569	0.741334	0.509698	2.74e-95	7.79e-26	5.91e-118
C1QA	36.3384	16.6658	2.18041	1.1246	2281	9369	2308	10569	0.988302	0.88646	8.11e-73	6.15e-67	1.59e-136
VAMP8	2.46683	1.13241	2.17838	1.12326	1456	4389	2308	10569	0.630849	0.415271	3.85e-79	1.91e-34	1.91e-110
PKM	2.82949	1.30588	2.16673	1.11552	1589	4790	2308	10569	0.688475	0.453212	6.49e-95	1e-30	1.87e-122
IFITM2	7.86886	3.63172	2.1667	1.1155	1873	6270	2308	10569	0.811525	0.593244	1.49e-93	3.85e-33	1.66e-123
TMEM176B	3.89309	1.80131	2.16125	1.11187	1700	5332	2308	10569	0.736568	0.504494	4.05e-95	3.88e-54	5.37e-146
ARPC1B	4.77956	2.21199	2.16075	1.11153	1802	5973	2308	10569	0.780763	0.565143	3.17e-87	7.1e-259	0
ALOX5AP	8.52891	3.96542	2.15082	1.10489	2049	7358	2308	10569	0.887782	0.696187	2.64e-90	1.33e-48	1.12e-135
LAMTOR1	1.55381	0.72251	2.15057	1.10472	1258	3630	2308	10569	0.545061	0.343457	3.76e-71	2.31e-64	2.69e-132
COX8A	2.84636	1.33866	2.12628	1.08833	1630	4931	2308	10569	0.706239	0.466553	4.57e-99	1.58e-99	3.29e-195
TOMM6	1.35713	0.638453	2.12566	1.08791	1155	3251	2308	10569	0.500433	0.307598	3.31e-67	3.47e-227	7.76e-291
APOC1	18.1542	8.5422	2.12524	1.08762	2174	7746	2308	10569	0.941941	0.732898	3.38e-129	2.06e-30	2.55e-156
PARK7	1.75514	0.825868	2.12521	1.0876	1360	3898	2308	10569	0.589255	0.368814	1.92e-83	6.77e-74	4.69e-154
PRELID1	1.8194	0.856273	2.12479	1.08732	1345	3732	2308	10569	0.582756	0.353108	6.1e-91	3.66e-249	0
S100A11	14.7623	6.94774	2.12476	1.0873	2199	8136	2308	10569	0.952773	0.769798	8.8e-113	3.35e-51	1.11e-160
NDUFA13	2.51306	1.18738	2.11647	1.08166	1568	4744	2308	10569	0.679376	0.44886	6.2e-91	6.44e-198	2.65e-285
P4HB	1.83708	0.868311	2.1157	1.08113	1370	3830	2308	10569	0.593588	0.362381	1.03e-91	8.07e-80	3.28e-168
AL137857.1	2.03742	0.96571	2.10977	1.07708	1296	3267	2308	10569	0.561525	0.309112	4.31e-112	4.88e-26	6.64e-135
PPP1R14B	1.24573	0.592327	2.10311	1.07253	1169	3100	2308	10569	0.506499	0.293311	1.48e-82	8.15e-36	3.26e-115
NME2	7.03671	3.34587	2.1031	1.07252	2032	7076	2308	10569	0.880416	0.669505	3.22e-103	1.19e-43	1.29e-143
PPP1CA	1.49605	0.714703	2.09324	1.06574	1291	3632	2308	10569	0.559359	0.343647	6.17e-81	3.41e-80	7.75e-158
FIS1	1.20032	0.576334	2.08268	1.05844	1176	3123	2308	10569	0.509532	0.295487	6.55e-83	1.24e-29	2.09e-109
APRT	1.40411	0.6768	2.07464	1.05286	1240	3396	2308	10569	0.537262	0.321317	2.17e-82	5.25e-56	3.61e-135
SPP1	187.537	90.9906	2.06106	1.04339	2264	9900	2308	10569	0.980936	0.936702	6.51e-21	4.41e-90	7.27e-108
COX6C	2.35173	1.14117	2.0608	1.04321	1538	4587	2308	10569	0.666378	0.434005	5.72e-92	6.86e-232	2.92E-320
C2	2.196	1.06715	2.05781	1.04111	1515	4180	2308	10569	0.656412	0.395496	1.26e-115	2.37e-52	1.15e-164
SERPING1	3.28975	1.59875	2.05771	1.04104	1469	4723	2308	10569	0.636482	0.446873	1.1e-61	4.55e-26	9.99e-85
ELOB	2.40371	1.16992	2.05459	1.03885	1542	4538	2308	10569	0.668111	0.429369	3.94e-97	9.68e-217	2.75E-310
PGAM1	1.5711	0.764753	2.05439	1.03871	1331	3712	2308	10569	0.57669	0.351216	8.55e-88	4.39e-52	1.2e-136
PEBP1	2.04234	0.994626	2.05337	1.03799	1468	4341	2308	10569	0.636049	0.410729	2.14e-86	1.76e-68	1.33e-151
BST2	3.46273	1.68861	2.05065	1.03608	1692	5597	2308	10569	0.733102	0.529568	2.73e-74	9.81e-92	1.02e-162
SPCS1	2.1349	1.04553	2.04193	1.02993	1513	4582	2308	10569	0.655546	0.433532	5.32e-84	7.92e-49	1.28e-129
ENO1	4.10769	2.01883	2.03469	1.02481	1759	6025	2308	10569	0.762132	0.570063	5.58e-69	3.5e-59	5.72e-125
TMEM176A	1.61867	0.7971	2.03069	1.02197	1235	3471	2308	10569	0.535095	0.328413	2.15e-75	1.06e-63	7.21e-136
TMSB4X	78.9221	38.9675	2.02533	1.01816	2298	10190	2308	10569	0.995667	0.96414	1.35e-21	0	0
DDOST	1.68653	0.835765	2.01794	1.01289	1391	3964	2308	10569	0.602686	0.375059	1.49e-88	1.9e-36	8.08e-122
PFN1	13.196	6.54079	2.0175	1.01257	2186	8491	2308	10569	0.94714	0.803387	2.67e-76	1.48e-27	9.37e-101
PSME1	2.91858	1.45038	2.01228	1.00883	1660	5101	2308	10569	0.719237	0.482638	1.64e-97	5.84e-114	4.65e-208
COX5A	2.08062	1.03446	2.01131	1.00813	1551	4534	2308	10569	0.67201	0.42899	1.25e-100	2.58e-33	9.84e-131
PRDX5	1.41887	0.709044	2.0011	1.00079	1263	3482	2308	10569	0.547227	0.329454	3.35e-83	8.13e-182	1.66e-261
APOE	69.6225	34.9682	1.99103	0.993513	2288	9822	2308	10569	0.991334	0.929322	5.75e-42	4.83e-33	4.74e-72
B2M	116.796	58.7651	1.98751	0.990963	2307	10494	2308	10569	0.999567	0.992904	7.61e-06	1.02e-138	2.56e-141
TMEM219	1.91048	0.962003	1.98594	0.989826	1391	4245	2308	10569	0.602686	0.401646	3.94e-69	1.37e-60	1.61e-126
TPI1	4.63936	2.34206	1.98089	0.986147	1858	6392	2308	10569	0.805026	0.604788	2.19e-79	0	0
CFL1	14.7547	7.45649	1.97877	0.984603	2160	8976	2308	10569	0.935875	0.849276	1.7e-32	0	0
NPC2	7.48275	3.7834	1.97778	0.983885	2049	7307	2308	10569	0.887782	0.691362	5.3e-94	1.63e-57	2.99e-148
LDHB	1.50089	0.760987	1.9723	0.979877	1214	3694	2308	10569	0.525997	0.349513	5.55e-55	3.2e-306	0
SH3BGRL	3.33648	1.69598	1.96729	0.976209	1723	5639	2308	10569	0.746534	0.533541	6.41e-82	1.13e-183	4.42e-262
FKBP1A	1.45276	0.738459	1.96728	0.976205	1259	3571	2308	10569	0.545494	0.337875	1.53e-75	1.29e-133	9.44e-206
HCST	5.20888	2.66312	1.95593	0.967855	1822	6384	2308	10569	0.789428	0.604031	2.02e-67	3.92e-227	5.36e-291
SERPINF1	3.31548	1.69571	1.95522	0.967329	1680	5463	2308	10569	0.727903	0.516889	4.84e-79	9.22e-294	0
PPA1	1.45889	0.746753	1.95364	0.966164	1180	3197	2308	10569	0.511265	0.302488	1.31e-78	5.67e-180	4.39e-255
ACTB	86.5604	44.5899	1.94126	0.95699	2306	10332	2308	10569	0.999133	0.977576	5.78e-18	4.33e-22	2.25e-37
VSIG4	3.61196	1.86198	1.93985	0.955945	1565	5151	2308	10569	0.678076	0.487369	2.99e-63	4.99e-27	3.07e-87
NDUFA11	1.83339	0.950267	1.92935	0.948112	1384	4202	2308	10569	0.599653	0.397578	7.83e-70	3.39e-45	6.96e-112
HLA-C	34.2611	17.832	1.92133	0.942107	2284	9790	2308	10569	0.989601	0.926294	5.09e-41	0	0
BLOC1S1	1.38431	0.721859	1.9177	0.939375	1190	3421	2308	10569	0.515598	0.323682	9.36e-66	4.67e-229	2.96e-291
PRDX1	2.33171	1.21661	1.91655	0.938515	1487	4605	2308	10569	0.644281	0.435708	2.72e-74	1.32e-90	1.35e-161
SERF2	10.2964	5.38176	1.91321	0.935994	2145	8423	2308	10569	0.929376	0.796953	3.1e-60	8.7e-72	8.14e-129
NDUFB9	1.66429	0.870551	1.91176	0.934903	1382	4051	2308	10569	0.598787	0.383291	1.85e-79	2.74e-118	2.3e-194
TNFSF13	1.40419	0.736102	1.9076	0.931758	1165	3397	2308	10569	0.504766	0.321412	2.41e-60	4.15e-62	2.8e-119
SH3BGRL3	7.5921	3.98337	1.90595	0.93051	2020	7000	2308	10569	0.875217	0.662314	1.97e-103	3.38e-22	1.91e-122
MYL6	9.93402	5.21388	1.9053	0.930021	2074	8361	2308	10569	0.898614	0.791087	1.25e-36	2.65e-41	5.86e-75
TALDO1	1.45032	0.761966	1.90339	0.928572	1177	3619	2308	10569	0.509965	0.342417	5.16e-50	2.47e-44	2.74e-91
RPSA	10.7533	5.65899	1.90021	0.926156	2143	8167	2308	10569	0.92851	0.772732	3.79e-77	2.76e-75	3.64e-149
IFI30	9.66746	5.09818	1.89626	0.923155	1950	7036	2308	10569	0.844887	0.665721	3.25e-71	1.53e-93	1.87e-161
TUFM	1.19111	0.628665	1.89467	0.921948	1221	3397	2308	10569	0.529029	0.321412	1.94e-76	1.62e-264	0
ALDOA	4.49773	2.37713	1.89208	0.919975	1861	6394	2308	10569	0.806326	0.604977	2.05e-80	5.72e-30	2.94e-107
UCP2	2.26985	1.21118	1.87408	0.906184	1495	4622	2308	10569	0.647747	0.437317	1.37e-75	5.12e-176	4.03e-248
COX6A1	4.54529	2.43505	1.86661	0.900423	1901	6699	2308	10569	0.823657	0.633835	7.27e-75	4.66e-116	1.48e-187
OST4	2.1517	1.15288	1.86638	0.900239	1445	4624	2308	10569	0.626083	0.437506	5.94e-61	1.37e-38	1.84e-96
DAD1	1.82631	0.979149	1.8652	0.899329	1414	4364	2308	10569	0.612652	0.412906	4.51e-68	1.76e-71	2.53e-136
TUBA1A	2.4947	1.33897	1.86315	0.897746	1284	4219	2308	10569	0.556326	0.399186	5.59e-43	7.65e-88	1.28e-127
ATP5F1E	9.08991	4.88052	1.86249	0.897233	2120	7922	2308	10569	0.918544	0.749551	2.78e-83	2.45e-36	1.87e-116
COX6B1	2.99435	1.60797	1.86219	0.896999	1659	5515	2308	10569	0.718804	0.521809	4.08e-69	3.61e-49	3.98e-115
RPN2	2.41594	1.29818	1.86101	0.896088	1555	5019	2308	10569	0.673744	0.474879	2.88e-68	1.33e-67	1.19e-132
PSMB3	1.54883	0.832704	1.86	0.895304	1360	3982	2308	10569	0.589255	0.376762	1.75e-77	4.83e-56	2.58e-130
MT1X	3.97951	2.14002	1.85956	0.894965	1399	4300	2308	10569	0.606153	0.40685	6.85e-68	1.21e-63	2.49e-128
OLFML3	2.84431	1.53255	1.85593	0.892139	1452	4685	2308	10569	0.629116	0.443278	3.15e-59	3.22e-143	4.7e-199
HLA-DPA1	44.7713	24.1436	1.85438	0.890935	2293	9537	2308	10569	0.993501	0.902356	9.02e-71	0	0
MDH2	1.39045	0.750745	1.85209	0.889156	1252	3792	2308	10569	0.542461	0.358785	6.21e-59	9.78e-50	1.51e-105
COMT	1.55557	0.840465	1.85084	0.888182	1318	3986	2308	10569	0.571057	0.377141	7.71e-65	3.13e-117	1.01e-178
TYMP	4.03779	2.18165	1.8508	0.888147	1733	5578	2308	10569	0.750867	0.52777	1.11e-89	3.64e-96	1.73e-182
CYBA	17.3701	9.38525	1.85079	0.888143	2246	9353	2308	10569	0.973137	0.884947	5.34e-48	1.38e-67	1.94e-112
CORO1A	3.6749	1.98664	1.84981	0.887375	1680	5940	2308	10569	0.727903	0.562021	1.08e-50	0	0
ATP5MC3	2.32217	1.25675	1.84777	0.885783	1566	4990	2308	10569	0.67851	0.472135	1.57e-73	1.22e-302	0
ATP6AP2	1.66869	0.904465	1.84495	0.88358	1382	4156	2308	10569	0.598787	0.393225	3.34e-72	1.97e-40	1.7e-109
ATP5PF	1.32167	0.717252	1.84268	0.881808	1156	3551	2308	10569	0.500867	0.335983	8.06e-49	3.01e-57	5.87e-103
SELENOW	1.68185	0.913293	1.84152	0.880896	1342	4104	2308	10569	0.581456	0.388305	3.69e-64	5.61e-35	4.68e-96
CTSB	18.0219	9.80784	1.8375	0.877745	2230	9682	2308	10569	0.966205	0.916075	2.46e-19	3.35e-40	1.11e-56
OAZ1	9.1832	5.02306	1.82821	0.870429	2142	8273	2308	10569	0.928076	0.782761	4.73e-69	7.21e-30	7.69e-96
CALR	4.47902	2.45072	1.82763	0.869978	1748	6324	2308	10569	0.757366	0.598354	1.03e-48	1.51e-109	5.62e-155
COX7A2	1.55674	0.851947	1.82728	0.869695	1282	4012	2308	10569	0.555459	0.379601	9.92e-54	3.89e-71	1.1e-121
LGALS1	3.00585	1.64541	1.82681	0.869324	1235	3703	2308	10569	0.535095	0.350364	6.61e-60	1.8e-39	2.69e-96
NDUFB11	2.09641	1.14872	1.825	0.867896	1493	4783	2308	10569	0.64688	0.45255	9.5e-65	7.7e-84	2.49e-145
CD81	15.5775	8.54183	1.82367	0.866848	2223	9265	2308	10569	0.963172	0.87662	2.13e-41	1.65e-251	2.37e-289
CDK2AP1	2.48158	1.36207	1.82192	0.865463	1578	4983	2308	10569	0.683709	0.471473	1.04e-77	9.07e-30	2.32e-104
SNRPD2	1.97538	1.08424	1.82191	0.865454	1474	4587	2308	10569	0.638648	0.434005	1.52e-71	1.9e-47	7.88e-116
COX5B	3.09434	1.69896	1.82131	0.86498	1735	5755	2308	10569	0.751733	0.544517	2.74e-78	1.13e-107	1.31e-182
ROMO1	1.23842	0.67998	1.82126	0.864937	1171	3360	2308	10569	0.507366	0.317911	1.84e-64	1.24e-61	6.53e-123
COPE	1.8752	1.03282	1.81561	0.860454	1429	4564	2308	10569	0.619151	0.431829	4.65e-60	2.94e-34	2.94e-91
ATP5PO	1.9944	1.10661	1.80227	0.849812	1513	4763	2308	10569	0.655546	0.450658	6.67e-72	3.33e-74	7.41e-143
PSMB6	1.64649	0.913785	1.80184	0.849469	1423	4314	2308	10569	0.616551	0.408175	4.76e-74	3.55e-141	8.34e-212
UBL5	1.92896	1.07152	1.80021	0.848166	1474	4597	2308	10569	0.638648	0.434951	8.1e-71	0	0
CD74	284.708	158.228	1.79936	0.847483	2308	10523	2308	10569	1	0.995648	0.000161891	5.96e-38	9.2e-40
CD63	9.42479	5.28099	1.78466	0.835651	2107	8166	2308	10569	0.912912	0.772637	2.16e-60	1.2e-69	7.73e-127
NDUFB8	1.32971	0.746592	1.78104	0.832724	1239	3777	2308	10569	0.536828	0.357366	2.28e-56	8.3e-37	4.01e-90
TREM2	6.92031	3.88792	1.77995	0.831839	1969	7198	2308	10569	0.85312	0.681048	8.07e-68	5.99e-162	2.55e-226
RPL35	17.1644	9.64758	1.77914	0.831183	2246	9096	2308	10569	0.973137	0.86063	2.42e-67	3.79e-31	2.06e-95
NDUFA1	1.63512	0.921065	1.77525	0.828018	1329	4198	2308	10569	0.575823	0.397199	5.08e-55	1.78e-96	3.14e-148
PPIB	5.2368	2.95615	1.77149	0.824965	1895	7107	2308	10569	0.821057	0.672438	1.31e-48	3.92e-93	1.66e-138
CLIC1	6.00889	3.39603	1.76939	0.823249	1972	7246	2308	10569	0.854419	0.68559	5.38e-66	5.32e-79	9.5e-142
ARL6IP4	2.31355	1.30833	1.76832	0.822383	1571	5118	2308	10569	0.680676	0.484246	6.48e-67	0	0
BCAP31	2.6666	1.51013	1.7658	0.820325	1645	5470	2308	10569	0.712738	0.517551	1.48e-67	1.86e-66	8.47e-131
CTSH	3.25151	1.84374	1.76354	0.818477	1717	5580	2308	10569	0.743934	0.527959	7.17e-84	2.97e-95	8.73e-176
RPL12	29.5797	16.7907	1.76167	0.816947	2276	9703	2308	10569	0.986135	0.918062	1.08e-41	1.96e-82	6.02e-121
SCIN	2.21091	1.25621	1.75999	0.815565	1380	4103	2308	10569	0.59792	0.388211	3.25e-75	3.7e-39	3.14e-111
MZT2B	2.00774	1.1417	1.75856	0.814392	1490	4767	2308	10569	0.645581	0.451036	6.41e-65	5.93e-83	1.29e-144
RPS2	29.0639	16.5428	1.75689	0.813026	2290	9750	2308	10569	0.992201	0.922509	2.09e-49	1.44e-91	9.7e-138
PPIA	10.0635	5.72802	1.75689	0.813021	2155	8725	2308	10569	0.933709	0.825527	3.68e-45	5.14e-223	1.16e-264
AP2M1	1.25019	0.712142	1.75554	0.811915	1214	3673	2308	10569	0.525997	0.347526	3.1e-56	5.27e-168	8.39e-221
RPS5	13.0425	7.43781	1.75354	0.810267	2192	8554	2308	10569	0.94974	0.809348	5.76e-75	4.77e-189	1.66e-260
MYDGF	1.90108	1.08616	1.75027	0.807578	1464	4713	2308	10569	0.634315	0.445927	7.26e-61	9.36e-61	1.89e-118
ITGB2	7.05299	4.03317	1.74875	0.806321	1997	7898	2308	10569	0.865251	0.74728	3.26e-37	1.6e-36	8.71e-71
ATP5PD	1.3332	0.763577	1.74599	0.804047	1177	3635	2308	10569	0.509965	0.34393	3.73e-49	1.08e-57	9.83e-104
EIF3I	1.1537	0.660905	1.74563	0.803749	1197	3516	2308	10569	0.518631	0.332671	2.11e-61	3.53e-52	1.93e-110
C3	11.9	6.82413	1.74381	0.802242	2069	8253	2308	10569	0.896447	0.780869	7.06e-41	4.18e-287	0
ATP5MD	1.85303	1.06429	1.74108	0.799986	1392	4438	2308	10569	0.60312	0.419907	1.73e-57	7.31e-50	3.09e-104
CHCHD10	3.59425	2.06557	1.74007	0.799148	1801	6285	2308	10569	0.780329	0.594664	1.57e-66	3.32e-52	1.42e-115
UQCRH	2.79021	1.60539	1.73802	0.797448	1685	5631	2308	10569	0.730069	0.532785	6.56e-70	3.95e-35	6.21e-102
AKR1A1	1.48961	0.857258	1.73764	0.797131	1267	3996	2308	10569	0.54896	0.378087	7.73e-51	7.14e-153	2.57e-200
ISCU	1.62647	0.936035	1.73762	0.797109	1257	4233	2308	10569	0.544627	0.400511	1.74e-36	8.31e-35	2.34e-68
FTL	181.801	104.63	1.73757	0.797072	2308	10504	2308	10569	1	0.99385	4.67e-06	1.81e-189	3.78e-192
ATP6V0C	9.39424	5.40667	1.73753	0.797035	2102	8517	2308	10569	0.910745	0.805847	1.71e-37	5.29e-106	2.97e-140
CTSA	1.1829	0.680929	1.73719	0.796755	1163	3457	2308	10569	0.503899	0.327089	4.65e-56	0	0
HINT1	2.56361	1.47626	1.73656	0.796231	1612	5322	2308	10569	0.69844	0.503548	1.14e-66	3.8e-105	1.71e-168
UBA52	14.4635	8.33333	1.73562	0.795455	2224	8829	2308	10569	0.963605	0.835368	1.77e-73	6.24e-53	3.19e-123
GABARAP	7.97346	4.59819	1.73404	0.79414	2096	7953	2308	10569	0.908146	0.752484	8.45e-70	2.18e-56	5.31e-123
TMEM59	1.65409	0.954083	1.73369	0.79385	1405	4438	2308	10569	0.608752	0.419907	4.18e-61	2.21e-298	0
WDR83OS	1.80424	1.0434	1.7292	0.790107	1381	4492	2308	10569	0.598354	0.425017	1.13e-51	4.15e-41	9.89e-90
SELENOH	1.57971	0.914013	1.72832	0.78937	1199	4069	2308	10569	0.519497	0.384994	3.19e-32	1.23e-129	1.46e-158
RPL8	21.0955	12.2114	1.72752	0.788706	2260	9358	2308	10569	0.979203	0.88542	9.47e-57	8.29e-141	3.55e-194
NDUFA6	1.5944	0.923621	1.72625	0.78764	1362	4173	2308	10569	0.590121	0.394834	1.86e-65	7.3e-68	4.13e-130
RPS18	35.7604	20.7181	1.72605	0.787473	2286	9797	2308	10569	0.990468	0.926956	4.03e-42	1.08e-20	6.21e-60
GUK1	1.79984	1.04341	1.72496	0.786562	1408	4505	2308	10569	0.610052	0.426247	7.53e-58	3.33e-154	1.22e-208
COX7B	1.93241	1.12093	1.72394	0.785711	1459	4707	2308	10569	0.632149	0.445359	7.3e-60	1.57e-40	2.62e-97
CAPNS1	1.16311	0.675431	1.72203	0.784109	1170	3412	2308	10569	0.506932	0.322831	9.48e-61	0	0
GSTK1	1.59005	0.925726	1.71762	0.780412	1348	4173	2308	10569	0.584055	0.394834	1.61e-61	2.1e-20	6.28e-79
ARF5	1.10999	0.646442	1.71707	0.779948	1155	3462	2308	10569	0.500433	0.327562	9.77e-54	3.96e-49	9.07e-100
RPLP0	19.7625	11.5107	1.71688	0.779788	2230	9497	2308	10569	0.966205	0.898571	4.64e-30	2.24e-44	1.76e-71
ARPC3	7.02761	4.09449	1.71636	0.77935	2062	7955	2308	10569	0.893414	0.752673	1.56e-55	4.92e-269	5.73E-321
PSMD8	1.29615	0.756681	1.71294	0.776475	1261	3752	2308	10569	0.54636	0.355	6.41e-64	4.59e-52	7.79e-113
C19orf53	1.34392	0.784752	1.71254	0.776139	1260	3869	2308	10569	0.545927	0.366071	2.05e-56	1.42e-31	5.83e-85
EDF1	2.20622	1.28963	1.71073	0.774613	1557	5075	2308	10569	0.67461	0.480178	1.85e-65	4.19e-30	1.68e-92
HLA-DMB	2.32832	1.36111	1.7106	0.774505	1437	4798	2308	10569	0.622617	0.453969	4.72e-49	2.61e-143	5.43e-189
EEF1B2	12.6956	7.42207	1.71052	0.774437	2179	8695	2308	10569	0.944107	0.822689	6.76e-58	5.08e-54	8.77e-109
LDHA	5.44769	3.18723	1.70922	0.773342	1754	6647	2308	10569	0.759965	0.628915	1.54e-34	2.59e-147	1.66e-178
DRAP1	2.02306	1.18445	1.70802	0.772323	1500	4869	2308	10569	0.649913	0.460687	1.3e-61	2.61e-51	8.75e-110
RPS4X	23.6538	13.8506	1.70778	0.772124	2256	9408	2308	10569	0.97747	0.89015	3.44e-50	2.42e-105	2.96e-152
PIH1D1	1.91691	1.12496	1.70397	0.768903	1392	4478	2308	10569	0.60312	0.423692	2.71e-55	0	0
RPL7A	21.9081	12.8583	1.70382	0.76877	2276	9526	2308	10569	0.986135	0.901315	1.35e-55	4.62e-243	4.27e-295
TAF10	2.37801	1.39829	1.70065	0.76609	1608	5419	2308	10569	0.696707	0.512726	9.27e-60	6.41e-122	2.47e-178
FKBP8	1.4292	0.840425	1.70057	0.766021	1287	4112	2308	10569	0.557626	0.389062	2.28e-49	8.87e-45	4.34e-91
CPVL	3.32614	1.95623	1.70028	0.765772	1672	5567	2308	10569	0.724437	0.526729	7.34e-70	1.25e-82	3.21e-149
HLA-DMA	6.24345	3.67301	1.69982	0.765382	2029	7178	2308	10569	0.879116	0.679156	3.91e-94	1.03e-79	1.61e-170
RPS6	27.6059	16.2484	1.69899	0.76468	2286	9749	2308	10569	0.990468	0.922415	4.64e-46	1.66e-102	2.62e-145
GPX4	6.65015	3.91964	1.69662	0.762666	2046	7730	2308	10569	0.886482	0.731384	1.79e-63	1.84e-48	8.44e-109
CTSD	8.4255	4.96857	1.69576	0.761931	2050	7977	2308	10569	0.888215	0.754754	6.14e-50	8.63e-29	9.49e-76
RPS19	42.4682	25.064	1.6944	0.76077	2299	10056	2308	10569	0.996101	0.951462	4.4e-33	3.8e-84	4.48e-114
TSPAN3	1.29322	0.763839	1.69306	0.759631	1191	3704	2308	10569	0.516031	0.350459	1.14e-48	1.25e-77	4.11e-123
GSTM3	3.33266	1.97118	1.6907	0.757618	1566	5371	2308	10569	0.67851	0.508184	4.15e-51	1.9e-132	3.32e-180
NDUFS5	1.90962	1.12954	1.69061	0.757542	1436	4624	2308	10569	0.622184	0.437506	1.79e-58	0	0
SMDT1	1.49979	0.888395	1.6882	0.755485	1297	4012	2308	10569	0.561958	0.379601	1.34e-57	1.81e-271	0
RPLP1	65.0589	38.5585	1.68728	0.754697	2299	10182	2308	10569	0.996101	0.963383	4.36e-23	2.54e-81	2.63e-101
RPS27A	32.5865	19.3487	1.68417	0.752035	2294	9746	2308	10569	0.993934	0.922131	7.24e-54	2.99e-167	1.1e-217
BRK1	1.9886	1.18134	1.68335	0.751335	1492	4833	2308	10569	0.646447	0.457281	1.82e-61	2.31e-99	1.55e-157
JTB	1.2103	0.720105	1.68073	0.749085	1197	3636	2308	10569	0.518631	0.344025	5.1e-54	7.09e-69	1.01e-119
HLA-B	52.966	31.5783	1.67729	0.746135	2303	10336	2308	10569	0.997834	0.977954	1.66e-14	1.64e-151	1.04e-162
C9orf16	1.29908	0.774542	1.67722	0.746071	1201	3824	2308	10569	0.520364	0.361813	1.78e-44	3.56e-61	1.53e-102
TMEM258	1.39865	0.835229	1.67457	0.743787	1191	3897	2308	10569	0.516031	0.36872	1.56e-38	5.49e-98	2.67e-133
EIF5A	2.9574	1.76652	1.67414	0.743418	1704	5828	2308	10569	0.738302	0.551424	8.34e-64	1.09e-225	6.01e-286
RPL10A	12.6904	7.58165	1.67383	0.743154	2206	8881	2308	10569	0.955806	0.840288	5.32e-59	2.3e-206	7.46e-262
MYL12A	2.80107	1.67404	1.67323	0.742639	1632	5686	2308	10569	0.707106	0.537988	1.82e-51	2.56e-83	1.43e-131
POLR2E	1.30794	0.781763	1.67306	0.742488	1258	3864	2308	10569	0.545061	0.365598	4.04e-56	3.71e-72	4.39e-125
CD68	8.29737	4.96066	1.67263	0.742121	2113	8170	2308	10569	0.915511	0.773015	1.01e-62	6.47e-44	1.59e-103
RPL27	11.0712	6.63484	1.66864	0.738675	2172	8527	2308	10569	0.941075	0.806793	4.3e-66	1.34e-73	1.84e-136
RPL23A	15.5189	9.30307	1.66815	0.738245	2226	9068	2308	10569	0.964471	0.857981	8.48e-57	1.73e-67	4.17e-121
GSTP1	2.76261	1.65628	1.66796	0.738086	1643	5313	2308	10569	0.711872	0.502697	7.52e-77	6.92e-115	2.28e-188
EIF3K	3.77634	2.27318	1.66126	0.732281	1852	6543	2308	10569	0.802426	0.619075	1.39e-67	2.05e-42	7.15e-107
ATP5F1B	3.33326	2.0066	1.66115	0.732181	1745	6468	2308	10569	0.756066	0.611978	1.12e-40	1.12e-97	3.96e-135
HLA-DRB1	46.2614	27.8649	1.6602	0.731358	2286	9854	2308	10569	0.990468	0.932349	1.02e-37	3.16e-28	4.81e-63
MPC2	2.0648	1.24508	1.65837	0.729764	1430	4600	2308	10569	0.619584	0.435235	3.45e-58	1.98e-128	2.91e-183
SYNGR2	3.38534	2.04247	1.65747	0.728986	1736	6223	2308	10569	0.752166	0.588797	9.12e-51	7.79e-70	1.96e-117
RPL7	5.72276	3.45461	1.65656	0.728188	2026	7380	2308	10569	0.877816	0.698269	2.02e-78	3.45e-77	2.48e-152
TYROBP	21.3796	12.9192	1.65487	0.726719	2275	9558	2308	10569	0.985702	0.904343	3.13e-52	1.57e-49	1.14e-98
ATP5F1D	2.08103	1.25881	1.65317	0.725234	1518	5025	2308	10569	0.657712	0.475447	1.81e-57	9.24e-125	6.96e-179
LST1	2.46073	1.48936	1.6522	0.724388	1545	5151	2308	10569	0.669411	0.487369	1.48e-57	1.16e-63	4.75e-118
CTSZ	4.6726	2.83559	1.64784	0.720579	1859	6601	2308	10569	0.805459	0.624562	2.28e-66	3.86e-39	2.12e-102
RPS8	37.5654	22.8349	1.64509	0.718165	2293	9925	2308	10569	0.993501	0.939067	5e-38	1.61e-254	5.42e-289
BSG	1.29532	0.787842	1.64413	0.717328	1252	3896	2308	10569	0.542461	0.368625	8.86e-53	6.56e-179	3.09e-228
BRI3	3.85296	2.34365	1.644	0.717213	1845	6562	2308	10569	0.799393	0.620872	3.85e-64	6.15e-239	1.65e-299
RPL17	18.021	10.9684	1.64299	0.716327	2252	9448	2308	10569	0.975737	0.893935	8.21e-45	3.16e-79	7.35e-121
GNG5	4.24296	2.58305	1.64262	0.715997	1867	6872	2308	10569	0.808925	0.650203	4.38e-53	2.38e-213	6.36e-263
RPL26	29.8147	18.1553	1.6422	0.715631	2282	9687	2308	10569	0.988735	0.916548	1.51e-47	4.01e-81	1.79e-125
RPL37A	18.1999	11.095	1.64036	0.714016	2257	9261	2308	10569	0.977903	0.876242	4.68e-62	8.73e-50	1.04e-108
EEF1G	7.58409	4.62554	1.63961	0.713355	2107	7948	2308	10569	0.912912	0.752011	3.7e-75	2.06e-48	2.15e-120
PYCARD	1.50045	0.916064	1.63793	0.711871	1157	3973	2308	10569	0.5013	0.375911	2.43e-28	1.95e-55	9.04e-81
CHCHD2	4.30977	2.63514	1.6355	0.70973	1888	7044	2308	10569	0.818024	0.666477	6.34e-50	5.63e-83	1.08e-129
RPS12	39.4431	24.1316	1.6345	0.70885	2296	9856	2308	10569	0.994801	0.932539	1.08e-46	8.47e-103	3.14e-146
RPN1	1.40355	0.858764	1.63438	0.708742	1292	4055	2308	10569	0.559792	0.383669	9.53e-54	6.1e-76	1.72e-126
KDELR2	1.352	0.828746	1.63138	0.706089	1256	4042	2308	10569	0.544194	0.382439	9.75e-46	5.32e-78	1.47e-120
RPL28	33.5444	20.5947	1.62878	0.703795	2290	9800	2308	10569	0.992201	0.92724	2.04e-45	1.04e-105	7.3e-148
RPS20	5.40512	3.31856	1.62875	0.703769	1982	7314	2308	10569	0.858752	0.692024	2.53e-65	2.77e-40	1.68e-102
RPS25	21.6171	13.2764	1.62823	0.703308	2269	9602	2308	10569	0.983102	0.908506	1.66e-44	2.18e-54	8.17e-96
RPS17	3.52196	2.16425	1.62733	0.702511	1813	6434	2308	10569	0.785529	0.608761	1.63e-61	2.56e-251	0
ANP32A	1.9712	1.21189	1.62656	0.701824	1431	4792	2308	10569	0.620017	0.453401	7.18e-48	6.31e-122	1.76e-166
ATP6V0E1	2.61797	1.61059	1.62547	0.700861	1621	5726	2308	10569	0.70234	0.541773	1.55e-46	4.75e-55	1.7e-98
UQCRB	4.16798	2.57456	1.61891	0.695024	1850	6766	2308	10569	0.80156	0.640174	8.49e-54	1.91e-47	3.74e-98
RPL22	9.9354	6.13803	1.61866	0.694802	2176	8465	2308	10569	0.942808	0.800927	1.06e-72	1.91e-45	5.44e-115
GNB2	2.34581	1.45041	1.61735	0.693628	1587	5509	2308	10569	0.687608	0.521241	3.38e-49	2.49e-59	2.08e-105
COX7C	4.75507	2.94149	1.61655	0.692918	1962	7246	2308	10569	0.850087	0.68559	2.13e-62	9.76e-105	7.94e-164
RHOC	1.31852	0.818004	1.61187	0.688737	1225	3686	2308	10569	0.530763	0.348756	2.58e-58	2.96e-39	1.7e-94
HLA-DQA1	13.9093	8.63282	1.61121	0.688147	2156	7819	2308	10569	0.934142	0.739805	2.07e-111	3.53e-156	4.49e-264
PGLS	1.338	0.830774	1.61055	0.687552	1204	3886	2308	10569	0.521664	0.367679	5.68e-42	2.88e-233	1.03e-271
PRR13	2.2387	1.39009	1.61047	0.687477	1559	5421	2308	10569	0.675477	0.512915	1.13e-46	4.11e-51	1.04e-94
GMFG	1.50554	0.93625	1.60806	0.685319	1308	4128	2308	10569	0.566724	0.390576	1.18e-53	5.97e-61	1.85e-111
PGK1	3.30519	2.05813	1.60592	0.683397	1701	6412	2308	10569	0.737002	0.60668	5.24e-33	1.02e-92	1.54e-122
RPL15	17.5425	10.9308	1.60486	0.68245	2261	9445	2308	10569	0.979636	0.893651	8.77e-51	1.27e-29	2.04e-77
GAREM1	2.18205	1.35986	1.60461	0.682221	1530	4872	2308	10569	0.662912	0.460971	4.88e-70	8.78e-307	0
RPL13	44.775	27.983	1.60008	0.678141	2299	10101	2308	10569	0.996101	0.95572	1.56e-29	0	0
ERP29	1.61734	1.01124	1.59936	0.677494	1313	4514	2308	10569	0.568891	0.427098	3.82e-35	1.56e-261	4.05e-293
RPL5	15.5023	9.69462	1.59907	0.67723	2242	9345	2308	10569	0.971404	0.88419	2.88e-46	5.33e-213	9.14e-256
RAB5C	2.27782	1.42574	1.59764	0.675938	1600	5586	2308	10569	0.693241	0.528527	1.87e-48	1.73e-65	8.39e-111
CCDC85B	1.38269	0.865576	1.59743	0.675748	1239	3878	2308	10569	0.536828	0.366922	1.59e-50	3.3e-75	1.51e-122
RPL6	15.4991	9.70482	1.59705	0.675408	2252	9334	2308	10569	0.975737	0.883149	3.77e-53	4.47e-47	3.85e-97
RPS24	27.5999	17.2923	1.59607	0.674527	2276	9728	2308	10569	0.986135	0.920428	6.58e-40	2.82e-71	4.71e-108
LY86	2.44731	1.536	1.59331	0.672025	1553	5488	2308	10569	0.672877	0.519254	6.7e-42	2.03e-42	2.61e-81
TMA7	2.69206	1.69015	1.59279	0.67156	1653	5765	2308	10569	0.716205	0.545463	8.34e-53	3.05e-53	6.16e-103
RPL31	8.16007	5.12474	1.59229	0.671102	2120	8249	2308	10569	0.918544	0.78049	1.83e-60	7.08e-265	9.68E-322
RPS15	24.891	15.6405	1.59145	0.67034	2280	9680	2308	10569	0.987868	0.915886	1.87e-46	2.28e-56	9.97e-100
RPS3A	25.5053	16.0338	1.59072	0.669684	2272	9653	2308	10569	0.984402	0.913331	1.13e-42	5.89e-39	1.24e-78
GPSM3	1.98005	1.2448	1.59066	0.669624	1479	4983	2308	10569	0.640815	0.471473	1.3e-49	6.34e-91	2.66e-137
COX4I1	7.54992	4.74711	1.59042	0.669411	2081	8157	2308	10569	0.901646	0.771785	1.51e-50	7.41e-57	2.75e-104
BASP1	5.088	3.20367	1.58818	0.667375	1602	5982	2308	10569	0.694107	0.565995	1.69e-30	1.82e-46	5.4e-74
DDAH2	1.44293	0.909757	1.58606	0.665452	1197	3874	2308	10569	0.518631	0.366544	4.89e-41	5.1e-108	8.5e-146
TMSB10	51.9019	32.725	1.586	0.665394	2299	10160	2308	10569	0.996101	0.961302	1.02e-24	7.07e-59	1.37e-80
SLIRP	1.3038	0.823027	1.58415	0.663706	1211	3887	2308	10569	0.524697	0.367774	1.64e-43	1.25e-20	2.98e-61
RPS7	19.3952	12.2551	1.58262	0.662316	2262	9571	2308	10569	0.980069	0.905573	3.96e-42	5.83e-56	5.16e-95
RPL13A	12.6363	7.99613	1.5803	0.660198	2206	8994	2308	10569	0.955806	0.850979	4.66e-51	2.73e-21	2.08e-69
HIGD2A	1.97654	1.25165	1.57915	0.659152	1430	4831	2308	10569	0.619584	0.457091	1.18e-45	1.42e-92	5.32e-135
RPL27A	6.52459	4.13304	1.57864	0.658685	2019	7688	2308	10569	0.874783	0.72741	6.76e-56	6.84e-52	1.14e-104
RACK1	13.1183	8.31244	1.57815	0.658232	2231	9075	2308	10569	0.966638	0.858643	2.8e-59	1.09e-82	9.91e-139
RPL32	35.1265	22.2766	1.57683	0.657029	2285	9864	2308	10569	0.990035	0.933295	4.36e-36	1.54e-165	3.09e-198
RPL3	25.3765	16.1031	1.57587	0.65615	2281	9824	2308	10569	0.988302	0.929511	3e-36	2.06e-77	1.6e-110
TPP1	1.4545	0.923524	1.57495	0.655307	1271	4153	2308	10569	0.550693	0.392942	2.04e-43	1.11e-54	5.05e-95
RPL14	18.7665	11.9209	1.57425	0.654664	2252	9599	2308	10569	0.975737	0.908222	3.68e-34	1.02e-97	1.13e-128
RPL36	18.5741	11.8106	1.57266	0.653205	2254	9349	2308	10569	0.976603	0.884568	2.73e-53	2.83e-38	1.61e-88
YWHAB	2.38971	1.52194	1.57017	0.650921	1601	5565	2308	10569	0.693674	0.52654	8.72e-50	5.94e-60	1.3e-106
HLA-DPB1	20.7579	13.2542	1.56614	0.647214	2245	8700	2308	10569	0.972704	0.823162	5.57e-99	1.24e-60	2.51e-156
C1orf162	2.03954	1.30326	1.56495	0.646118	1344	4516	2308	10569	0.582322	0.427287	1.35e-41	1.32e-21	2.56e-60
RPL29	22.828	14.6057	1.56295	0.644273	2270	9513	2308	10569	0.983536	0.900085	6.41e-52	2.54e-36	3.27e-85
GNAI2	4.08139	2.61275	1.5621	0.643491	1862	7019	2308	10569	0.806759	0.664112	7.58e-44	8.38e-32	1.09e-72
VDAC1	1.75327	1.12245	1.562	0.643396	1419	4741	2308	10569	0.614818	0.448576	1.3e-47	4.84e-58	1.52e-102
ATP6V1F	3.46103	2.2167	1.56134	0.642788	1779	6487	2308	10569	0.770797	0.613776	1.73e-48	1.94e-73	9.35e-119
TUBB	3.40347	2.18193	1.55984	0.6414	1698	6379	2308	10569	0.735702	0.603558	8.58e-34	2.46e-162	9.48e-193
RPS3	23.5647	15.11	1.55954	0.641125	2278	9701	2308	10569	0.987002	0.917873	2.04e-43	0	0
HLA-DRA	67.42	43.2393	1.55923	0.640833	2304	10035	2308	10569	0.998267	0.949475	9.37e-41	2.36e-109	7.58e-147
APH1A	1.51852	0.974019	1.55902	0.640642	1352	4547	2308	10569	0.585789	0.43022	5.96e-42	7.96e-49	9.8e-88
SKP1	2.65741	1.70564	1.55801	0.639705	1669	6083	2308	10569	0.723137	0.575551	1.24e-40	9.78e-80	3.34e-117
RPS23	33.2187	21.3237	1.55783	0.639534	2292	9837	2308	10569	0.993068	0.930741	3.49e-44	4.55e-81	4.54e-122
RPL11	31.6717	20.3324	1.5577	0.639414	2294	9953	2308	10569	0.993934	0.941716	8.87e-37	4.06e-48	6.96e-82
HLA-A	24.1958	15.5334	1.55766	0.639382	2269	9823	2308	10569	0.983102	0.929416	1.74e-28	6.77e-113	3.8e-138
TXNRD1	1.44715	0.929156	1.55749	0.63922	1293	3910	2308	10569	0.560225	0.36995	9.47e-63	9.39e-298	0
YBX1	6.50317	4.18194	1.55506	0.636973	1994	8105	2308	10569	0.863951	0.766865	1.1e-26	8.63e-163	4.12e-186
AKR1B1	2.16767	1.39396	1.55505	0.636958	1532	5169	2308	10569	0.663778	0.489072	4.44e-53	3.29e-26	2.63e-76
RPL36A	12.4977	8.05147	1.55222	0.634337	2213	8966	2308	10569	0.958839	0.84833	9.33e-57	9.16e-100	3.06e-153
PLAAT3	1.2761	0.822746	1.55103	0.633224	1178	3927	2308	10569	0.510399	0.371558	2e-34	8.65e-85	4.7e-116

## Sheet: Cluster 3
Gene	ExpA	ExpB	FoldChange	log2FC	ExpFreqA	ExpFreqB	TotalA	TotalB	ExpFractionA	ExpFractionB	fishers.pval	wilcoxon.pval	combined.pval
DNAJB1	37.7081	7.72354	4.88223	2.28754	2204	6084	2284	10593	0.964974	0.574342	0	2.56e-40	0
HSPA6	24.2074	5.14903	4.70135	2.23308	1231	2106	2284	10593	0.538967	0.198811	6.21e-223	2.01e-50	7.81e-270
BAG3	12.5905	2.87298	4.38239	2.13172	1676	4659	2284	10593	0.7338	0.439819	1.39e-147	5.6e-30	3.17e-174
HSPA1B	74.7613	19.3536	3.8629	1.94969	2275	7366	2284	10593	0.99606	0.695365	1.59e-300	0	0
IL1A	3.37025	0.874929	3.85202	1.94562	1166	2322	2284	10593	0.510508	0.219201	4.64e-162	6.8e-87	1.8e-245
CCL4	178.157	46.4581	3.8348	1.93915	2243	7522	2284	10593	0.982049	0.710092	2.66e-235	1.76e-74	3.32e-306
CCL3	116.982	31.0273	3.77029	1.91468	2263	7830	2284	10593	0.990806	0.739167	7.17e-229	1.76e-73	8.75e-299
CCL3L1	45.5487	12.1055	3.76265	1.91175	2240	6521	2284	10593	0.980736	0.615595	0	2.8e-27	0
CXCL8	13.0477	3.51818	3.70865	1.89089	1536	2941	2284	10593	0.672504	0.277636	4.01e-270	4.81e-65	0
EGR1	12.1502	3.39943	3.57419	1.83762	1892	4779	2284	10593	0.828371	0.451147	2.93e-253	1.99e-25	3.73e-275
CCL4L2	91.2974	25.9091	3.52375	1.81711	2226	7046	2284	10593	0.974606	0.665156	4.51e-267	6.39e-293	0
HSPA1A	172.532	51.5824	3.34479	1.74192	2284	8255	2284	10593	1	0.779288	7.13e-222	2.13e-82	1.06e-300
HSPB1	20.3638	6.09018	3.34371	1.74145	1740	6039	2284	10593	0.761821	0.570093	3.17e-68	1.55e-92	1.81e-157
HSPH1	15.8722	4.75756	3.33621	1.73821	2077	5092	2284	10593	0.90937	0.480695	0	2.08e-12	0
IL1B	31.0172	9.42964	3.28933	1.71779	1949	6155	2284	10593	0.853327	0.581044	1.75e-147	5.96e-37	4.41e-181
HSPD1	17.78	5.48316	3.24265	1.69717	2115	7027	2284	10593	0.926007	0.663363	3.17e-169	1.48e-20	2.04e-186
CH25H	24.0009	7.49321	3.20302	1.67943	2083	6443	2284	10593	0.911996	0.608232	2.55e-203	1.19e-238	0
NR4A1	19.567	6.17068	3.17096	1.66492	2140	7558	2284	10593	0.936953	0.71349	2.53e-138	1.76e-50	1.93e-185
IER2	11.7743	4.01626	2.93165	1.55171	2048	6860	2284	10593	0.896673	0.647597	3.69e-141	4.19e-139	9.93e-277
JUN	45.7652	15.9563	2.86815	1.52012	2239	9005	2284	10593	0.980298	0.85009	3.26e-88	8.99e-194	1.9e-278
HSPE1	7.62774	2.76073	2.76294	1.46621	1806	5608	2284	10593	0.790718	0.529406	2.64e-124	6.02e-74	7.22e-195
OTUD1	5.40139	1.99901	2.70203	1.43404	1556	4267	2284	10593	0.681261	0.402813	1.32e-130	8.98e-168	8.09e-295
HSP90AA1	79.7025	29.5473	2.69745	1.4316	2279	9855	2284	10593	0.997811	0.930331	1.58e-56	5.65e-61	2.39e-114
FOSB	6.424	2.53175	2.53738	1.34334	1893	5980	2284	10593	0.828809	0.564524	6.62e-134	5.71e-210	0
KLF6	48.8694	19.4644	2.51071	1.32809	2260	9328	2284	10593	0.989492	0.880582	3.15e-80	1.35e-80	1.56e-157
FOS	151.981	60.6174	2.50722	1.32609	2281	9985	2284	10593	0.998687	0.942604	4.92e-48	1.42e-164	3.4e-209
CHORDC1	1.6979	0.693528	2.4482	1.29172	1218	2690	2284	10593	0.533275	0.253941	1.59e-142	0	0
TNFAIP3	27.0693	11.086	2.44174	1.28791	2242	8493	2284	10593	0.981611	0.801756	1.22e-136	5.43e-231	0
TAGAP	4.17929	1.72467	2.42324	1.27694	1595	4528	2284	10593	0.698336	0.427452	4.05e-124	5.74e-104	1.22e-224
PPP1R15A	9.61514	3.97737	2.41746	1.27349	2095	7441	2284	10593	0.91725	0.702445	9.47e-120	1.49e-90	6.81e-207
EIF4A3	8.21247	3.46199	2.37218	1.24621	1544	5813	2284	10593	0.676007	0.548759	1.88e-29	7.19e-66	2.93e-92
DUSP1	85.2267	36.6721	2.32402	1.21662	2282	9866	2284	10593	0.999124	0.93137	4.15e-60	8.04e-48	8.21e-105
IER3	4.59824	1.97861	2.32398	1.2166	1602	4625	2284	10593	0.701401	0.436609	5.68e-119	2.55e-97	7.19e-213
DNAJA1	5.3961	2.37101	2.27587	1.18642	1860	6258	2284	10593	0.814361	0.590767	2.76e-97	1.09e-30	8.81e-125
WDR74	3.25167	1.4323	2.27025	1.18285	1358	4217	2284	10593	0.594571	0.398093	1.45e-65	1.83e-45	6.72e-108
GADD45B	30.0206	13.3734	2.2448	1.16659	2224	9025	2284	10593	0.97373	0.851978	9.43e-75	6.6e-106	2.57e-177
ATF3	7.02711	3.13123	2.2442	1.1662	1853	6165	2284	10593	0.811296	0.581988	3.3e-101	1.09e-106	1.71e-204
BCL2A1	6.38327	2.88553	2.21216	1.14546	1630	5729	2284	10593	0.71366	0.540829	2.05e-53	1.66e-79	1.03e-129
NR4A2	5.81116	2.64311	2.19861	1.13659	1795	6043	2284	10593	0.785902	0.570471	4.46e-87	0	0
NFKBIA	53.3106	24.9832	2.13386	1.09346	2278	9754	2284	10593	0.997373	0.920797	6.44e-64	4.3e-48	7.07e-109
CITED2	3.60764	1.7006	2.12138	1.08501	1345	4587	2284	10593	0.588879	0.433022	1.03e-41	1.1e-66	2.81e-105
HSPA8	16.1306	7.66627	2.1041	1.0732	2127	8259	2284	10593	0.931261	0.779666	2.7e-74	1.48e-35	1e-106
CD83	33.6041	16.3699	2.0528	1.03759	2268	9469	2284	10593	0.992995	0.893892	1.74e-76	4.55e-23	1.8e-96
KLF2	14.1848	6.98761	2.02999	1.02147	2107	7364	2284	10593	0.922504	0.695176	1.46e-133	1.84e-36	1.04e-166
NFKBIZ	4.52128	2.23507	2.02288	1.01641	1692	5472	2284	10593	0.740806	0.516568	6.99e-89	1.21e-87	3.41e-173
BCAS2	2.01089	1.01446	1.98222	0.987119	1198	3788	2284	10593	0.524518	0.357595	9.58e-49	5.76e-31	1e-76
HSP90AB1	31.8946	16.1824	1.97095	0.97889	2260	9894	2284	10593	0.989492	0.934013	2.85e-34	0	0
NR4A3	3.47331	1.77223	1.95986	0.97075	1436	4678	2284	10593	0.628722	0.441612	1.46e-59	9.26e-60	3.68e-116
AL078590.2	5.24	2.68112	1.95441	0.96673	1707	6121	2284	10593	0.747373	0.577834	1.48e-53	1.09e-88	5.24e-139
TEX14	8.88966	4.68259	1.89845	0.92482	1764	6718	2284	10593	0.772329	0.634192	2.15e-38	1.08e-17	2.94e-53
IER5	4.35856	2.3078	1.88862	0.917332	1624	5899	2284	10593	0.711033	0.556877	3.32e-43	6.75e-39	4.18e-79
ZFAND5	13.4365	7.11641	1.8881	0.916934	2047	8348	2284	10593	0.896235	0.788068	2.63e-36	2.37e-163	2.86e-196
RGS1	33.266	17.6663	1.88302	0.913048	2255	9345	2284	10593	0.987303	0.882186	6.5e-74	5.37e-82	1.25e-152
TCP1	2.22352	1.19223	1.86501	0.899181	1420	4703	2284	10593	0.621716	0.443972	7.34e-54	3.52e-19	4.28e-70
BTG2	5.31979	2.87181	1.85242	0.88941	1829	6333	2284	10593	0.800788	0.597848	5.19e-80	1.71e-287	0
IPCEF1	2.75945	1.50444	1.8342	0.875153	1415	3909	2284	10593	0.619527	0.369017	4.21e-106	2.17e-25	2.75e-128
C12orf57	2.67956	1.49799	1.78877	0.83897	1227	4776	2284	10593	0.537215	0.450864	7.49e-14	6.79e-65	9.11e-76
GADD45G	4.7672	2.67212	1.78405	0.835159	1527	5387	2284	10593	0.668564	0.508543	8.69e-45	1.67e-110	5.15e-152
TRIB1	4.72773	2.65672	1.77954	0.8315	1787	6598	2284	10593	0.782399	0.622864	1.46e-50	5.95e-22	1.43e-69
KLF10	3.70628	2.12219	1.74644	0.80442	1599	5535	2284	10593	0.700088	0.522515	1.23e-55	1.54e-90	6.29e-143
DDIT4	4.19572	2.43926	1.72008	0.782475	1584	5861	2284	10593	0.69352	0.55329	1.03e-35	9.71e-183	5.03e-215
TRA2B	4.65518	2.71833	1.71251	0.776114	1853	7024	2284	10593	0.811296	0.663079	7.15e-47	2.75e-34	3.63e-78
AC022217.3	1.59633	0.935854	1.70575	0.770407	1144	3847	2284	10593	0.500876	0.363164	8.07e-34	1.19e-89	2.7e-120
RHOB	36.7051	21.6392	1.69623	0.762332	2263	9372	2284	10593	0.990806	0.884735	1.27e-79	7.6e-40	2.62e-116
CEBPD	32.0921	18.9646	1.69221	0.758912	2247	9860	2284	10593	0.9838	0.930803	3.09e-28	1.21e-82	9.46e-108
AZIN1-AS1	3.15061	1.86587	1.68855	0.755782	1427	4811	2284	10593	0.624781	0.454168	9.29e-50	6.39e-51	1.36e-97
UBC	68.4823	40.6222	1.68583	0.753462	2282	10371	2284	10593	0.999124	0.979043	1.25e-16	1.74e-64	4.02e-78
BHLHE41	8.17978	4.90006	1.66932	0.739264	2058	7676	2284	10593	0.901051	0.724629	4.67e-82	2.49e-30	2.99e-109
DNAJB6	4.78419	2.87702	1.6629	0.733698	1776	6817	2284	10593	0.777583	0.643538	9.07e-37	5.67e-24	7.07e-58
CCNH	8.42212	5.06785	1.66187	0.732812	1974	7911	2284	10593	0.864273	0.746814	1.67e-36	1.74e-31	4.49e-65
PRDM1	2.4442	1.47963	1.65189	0.724122	1265	4204	2284	10593	0.553853	0.396866	1.51e-42	6.62e-72	2.6e-111
CXCR4	9.34755	5.66837	1.64907	0.721654	1940	7910	2284	10593	0.849387	0.74672	1.11e-27	4.36e-51	8.68e-76
HMOX1	4.16862	2.53211	1.6463	0.719228	1469	5771	2284	10593	0.64317	0.544794	5.52e-18	1.45e-198	3.97e-213
CSRNP1	3.34018	2.03035	1.64513	0.7182	1709	6186	2284	10593	0.748249	0.583971	1.29e-50	9.75e-130	5.18e-177
RASSF4	2.32287	1.41278	1.64419	0.717377	1429	4643	2284	10593	0.625657	0.438308	1.27e-59	3.01e-53	9.85e-110
MCF2L2	2.54043	1.54986	1.63914	0.712937	1404	4794	2284	10593	0.614711	0.452563	4.81e-45	1.92e-75	2.54e-117
PDK4	56.3829	34.7802	1.62112	0.696992	2210	9017	2284	10593	0.967601	0.851223	5.66e-66	1.14e-183	3.68e-246
JUNB	27.6146	17.1094	1.614	0.690641	2258	9452	2284	10593	0.988616	0.892287	8.85e-68	4.6e-129	1.84e-193
SRSF7	4.25084	2.64164	1.60917	0.686314	1750	6824	2284	10593	0.7662	0.644199	1.98e-30	5.62e-63	2.37e-90
C9orf72	2.09438	1.30214	1.60841	0.685638	1329	4715	2284	10593	0.581874	0.445105	1.62e-32	3.37e-39	8.9e-69
RIN2	2.16434	1.35444	1.59796	0.676227	1341	4371	2284	10593	0.587128	0.412631	4.92e-52	9.64e-273	3.53E-321
MAFF	1.70561	1.06945	1.59485	0.67342	1161	3879	2284	10593	0.508319	0.366185	9.12e-36	9.87e-17	1.07e-49
RGS2	4.92189	3.09419	1.59069	0.66965	1658	6318	2284	10593	0.725919	0.596432	6.55e-32	4.78e-173	1.47e-201
GPR183	7.19713	4.53251	1.58789	0.66711	1863	7483	2284	10593	0.815674	0.70641	6.33e-28	1.42e-73	2.08e-98
AC020916.1	2.21762	1.39762	1.58671	0.666038	1188	3978	2284	10593	0.52014	0.375531	8.89e-37	9.08e-28	1.18e-61
KLF4	4.93646	3.1282	1.57805	0.658144	1757	6844	2284	10593	0.769264	0.646087	3.81e-31	1.08e-14	4.25e-43
BCL6	2.26433	1.44201	1.57025	0.650998	1318	4612	2284	10593	0.577058	0.435382	1.04e-34	0	0
ENSA	2.95298	1.88222	1.56889	0.64974	1515	6054	2284	10593	0.66331	0.571509	3.8e-16	2.18e-28	8.32e-42
ICAM1	3.91975	2.49885	1.56862	0.649497	1557	5774	2284	10593	0.681699	0.545077	1.21e-33	3.82e-31	6.79e-62
USP53	2.38911	1.52887	1.56267	0.64401	1263	4317	2284	10593	0.552977	0.407533	1.19e-36	4.17e-58	1.07e-91
PLEK	10.6478	6.8491	1.55462	0.636564	1993	8096	2284	10593	0.872592	0.764278	6.71e-33	0	0
B3GNT5	15.2771	9.87265	1.54742	0.629862	2154	8566	2284	10593	0.943082	0.808647	1.75e-66	3.12e-36	1.28e-99
NFKB1	9.53139	6.16773	1.54536	0.627946	2023	7679	2284	10593	0.885727	0.724913	1.17e-66	0	0
UBB	7.16985	4.64323	1.54415	0.626816	1926	8155	2284	10593	0.843257	0.769848	2.07e-15	6.16e-66	2.35e-78
IL10RA	3.0175	1.95617	1.54256	0.625326	1645	5922	2284	10593	0.720228	0.559048	2.77e-47	1.59e-57	1.05e-101
SRSF3	3.18247	2.08486	1.52647	0.610201	1728	6516	2284	10593	0.756567	0.615123	5.16e-39	0	0
MIS18BP1	5.95732	3.91612	1.52123	0.605239	1798	6854	2284	10593	0.787215	0.647031	1.93e-40	6.23e-33	2e-70
ZFP36L1	6.01978	3.98626	1.51013	0.594676	1828	7153	2284	10593	0.80035	0.675257	5.03e-34	2.1e-116	3.64e-147
RAB20	5.33981	3.53695	1.50972	0.594282	1871	7295	2284	10593	0.819177	0.688662	2.9e-38	6.06e-33	2.84e-68
NLRP3	12.6019	8.3976	1.50066	0.585595	2079	8707	2284	10593	0.910245	0.821958	4.32e-28	1.01e-24	5.22e-50
ZFP36L2	23.0432	15.4347	1.49295	0.578167	2230	9590	2284	10593	0.976357	0.905315	7.59e-37	3.52e-128	1.01e-161
IRAK2	4.81016	3.22463	1.49169	0.576952	1928	7067	2284	10593	0.844133	0.667139	6.28e-69	0	0
MTRNR2L12	7.36788	4.97593	1.4807	0.566283	1337	3455	2284	10593	0.585377	0.326159	1.04e-115	2.93e-27	1e-139
ZC3HAV1	2.38886	1.61438	1.47974	0.565341	1155	4162	2284	10593	0.505692	0.392901	5.99e-23	1.03e-69	1.31e-89
IFRD1	3.58594	2.42578	1.47826	0.5639	1510	5877	2284	10593	0.661121	0.5548	5.65e-21	1.09e-71	1.3e-89
NCOA4	2.26002	1.53137	1.47582	0.561512	1348	5017	2284	10593	0.590193	0.473615	5.1e-24	4.41e-287	1.6e-307
2026-03-03	2.34004	1.60101	1.4616	0.547549	1246	4543	2284	10593	0.545534	0.428868	3.87e-24	9.35e-57	6.66e-78
SELPLG	2.86899	1.97827	1.45026	0.536307	1576	5419	2284	10593	0.690018	0.511564	9.82e-56	0	0
PDE4B	9.32672	6.45413	1.44508	0.531148	2079	8448	2284	10593	0.910245	0.797508	1.42e-41	1.57e-93	6.88e-132
ATP2C1	2.05564	1.43349	1.43401	0.520052	1240	4665	2284	10593	0.542907	0.440385	6.46e-19	2.82e-230	1.04e-245
ST6GAL1	4.65746	3.26875	1.42484	0.510804	1840	6554	2284	10593	0.805604	0.61871	7.95e-70	1.47e-66	3.64e-133
RCSD1	1.58121	1.10996	1.42456	0.510519	1191	4038	2284	10593	0.521454	0.381195	1.12e-34	7.55e-41	1.45e-72
C3AR1	3.21477	2.25695	1.42438	0.510338	1617	6167	2284	10593	0.707968	0.582177	1.12e-29	4.33e-31	6.68e-58
SPIDR	1.83299	1.29364	1.41692	0.502757	1216	4560	2284	10593	0.532399	0.430473	8.52e-19	2.2e-35	2.29e-51
PTGES3	2.80011	1.97873	1.41511	0.500911	1549	6454	2284	10593	0.678196	0.60927	6.02e-10	6.17e-46	4.69e-53
JUND	18.6193	13.1575	1.4151	0.500908	2240	9645	2284	10593	0.980736	0.910507	6.49e-39	1.43e-36	1.59e-72

## Sheet: Cluster 4
Gene	ExpA	ExpB	FoldChange	log2FC	ExpFreqA	ExpFreqB	TotalA	TotalB	ExpFractionA	ExpFractionB	fishers.pval	wilcoxon.pval	combined.pval
AUTS2	6.0186	0.981081	6.13467	2.61699	816	3904	1216	11661	0.671053	0.334791	1.56479e-113	1.98286e-23	9.71223e-134
NHSL1	8.4397	1.71148	4.93122	2.30194	943	5438	1216	11661	0.775493	0.466341	5.55293e-98	4.24713e-42	7.55163e-137
KSR1	2.48031	0.516676	4.80051	2.26319	619	2734	1216	11661	0.509046	0.234457	4.39318e-85	1.81494e-42	2.32306e-124
UBASH3B	7.3288	1.54606	4.74032	2.24498	951	5557	1216	11661	0.782072	0.476546	1.93682e-96	1.92866e-30	1.08257e-123
ESYT2	8.01084	1.70807	4.68999	2.22959	834	5108	1216	11661	0.685855	0.438041	1.47594e-61	2.80896e-13	7.04669e-72
SH3RF3	5.37304	1.14656	4.68623	2.22843	844	4859	1216	11661	0.694079	0.416688	8.64718e-77	3.03867e-54	7.86622e-128
ALPK3	3.77516	0.831599	4.53964	2.18258	703	3523	1216	11661	0.578125	0.302118	3.80083e-79	2.49685e-40	2.5885e-116
NEAT1	113.654	28.0012	4.05891	2.02109	1213	10866	1216	11661	0.997533	0.931824	5.37965e-31	2.0547e-27	1.46069e-55
TBC1D8	3.78975	0.942005	4.02307	2.0083	637	3871	1216	11661	0.523849	0.331961	8.513e-39	1.32018e-34	1.87315e-70
SLC22A23	4.86126	1.22334	3.97376	1.99051	830	4934	1216	11661	0.682566	0.42312	2.60726e-67	2.408e-51	1.70059e-115
SKI	7.4935	1.91425	3.91458	1.96886	993	6262	1216	11661	0.816612	0.537004	3.98636e-85	8.25692e-59	1.08316e-140
PRKCE	2.74716	0.701894	3.91392	1.96861	634	3359	1216	11661	0.521382	0.288054	1.8926e-58	1.86683e-37	7.71939e-93
GNA12	6.7071	1.77001	3.78931	1.92193	976	6472	1216	11661	0.802632	0.555012	2.62561e-67	5.3448e-63	4.17767e-127
ZFAND3	9.07434	2.43204	3.73117	1.89963	1063	7553	1216	11661	0.874178	0.647715	3.79441e-66	6.44724e-22	4.90322e-85
SDK1	7.11604	1.91482	3.71631	1.89387	949	5958	1216	11661	0.780428	0.510934	2.17296e-76	7.63891e-100	6.69681e-173
ITSN1	3.05104	0.822487	3.70953	1.89124	663	3692	1216	11661	0.54523	0.316611	1.25879e-54	7.62319e-33	1.91021e-84
JARID2	10.4117	2.81917	3.69318	1.88486	1072	6636	1216	11661	0.881579	0.569076	7.8359e-115	1.76031e-28	4.51941e-140
RTTN	4.02151	1.09492	3.67287	1.87691	700	3966	1216	11661	0.575658	0.340108	7.07558e-57	7.09772e-44	1.15329e-97
KCNQ3	4.16008	1.14494	3.63346	1.86134	774	4516	1216	11661	0.636513	0.387274	2.69703e-62	9.07975e-97	8.91163e-156
DOCK4	33.0805	9.28411	3.56313	1.83315	1202	10242	1216	11661	0.988487	0.878312	6.72663e-46	3.65556e-58	5.83429e-101
MAML2	12.4424	3.5123	3.54251	1.82477	1072	8023	1216	11661	0.881579	0.68802	3.49153e-52	9.48792e-146	1.50203e-194
ADAMTSL4-AS1	3.23548	0.915694	3.53336	1.82104	658	3950	1216	11661	0.541118	0.338736	9.61751e-43	1.26737e-214	7.19468e-254
ANKRD11	13.2823	3.79671	3.49837	1.80668	1143	8950	1216	11661	0.939967	0.767516	3.85116e-55	1.03975e-82	1.2616e-134
ZSWIM6	10.4318	2.99525	3.48279	1.80024	1093	7915	1216	11661	0.898849	0.678758	9.09261e-68	2.28408e-89	7.46562e-154
PACSIN2	5.27084	1.51769	3.47294	1.79616	891	6052	1216	11661	0.73273	0.518995	7.67228e-48	7.64837e-52	1.33314e-96
RREB1	3.36081	0.974922	3.44726	1.78545	755	4635	1216	11661	0.620888	0.397479	2.75954e-50	4.50304e-53	2.92822e-100
KDM6A	2.47084	0.725187	3.40718	1.76858	648	3720	1216	11661	0.532895	0.319012	3.64062e-48	6.68395e-50	5.43764e-95
CAMK1D	2.87551	0.847504	3.39292	1.76253	654	4001	1216	11661	0.537829	0.34311	1.55037e-39	1.93476e-53	6.35135e-90
MAN2A1	3.89178	1.14779	3.39065	1.76156	758	4941	1216	11661	0.623355	0.42372	2.40008e-40	5.05142e-42	2.27099e-79
TRIO	2.91264	0.859148	3.39015	1.76135	688	4295	1216	11661	0.565789	0.368322	4.37213e-40	1.44005e-30	1.00952e-67
RASA3	9.40413	2.77981	3.38301	1.75831	1044	7655	1216	11661	0.858553	0.656462	1.29252e-52	7.42674e-21	1.60141e-70
MKLN1	3.24092	0.958662	3.38067	1.75731	728	4514	1216	11661	0.598684	0.387102	2.78356e-45	5.25771e-27	2.40166e-69
WDR91	2.67573	0.791752	3.37951	1.75681	716	3866	1216	11661	0.588816	0.331532	9.75409e-68	1.72122e-277	0
NUAK1	3.05807	0.908982	3.36428	1.7503	609	3791	1216	11661	0.500822	0.325101	3.94462e-33	3.66475e-47	2.63875e-77
SIK3	5.95111	1.78276	3.33815	1.73905	954	6341	1216	11661	0.784539	0.543778	1.52719e-62	4.67884e-67	2.11554e-126
LRCH1	3.08046	0.928614	3.31727	1.73	681	4392	1216	11661	0.560033	0.37664	1.05071e-34	6.04873e-37	1.03361e-68
CMIP	2.78282	0.842625	3.30256	1.72358	700	4231	1216	11661	0.575658	0.362833	2.90762e-46	2.38152e-43	1.41258e-86
LRRFIP1	11.9158	3.63826	3.27513	1.71155	1067	8003	1216	11661	0.877467	0.686305	1.40545e-50	8.1079e-23	1.89909e-70
PDE3B	10.1516	3.10002	3.27468	1.71136	1015	6972	1216	11661	0.834704	0.59789	1.51609e-65	8.08945e-131	5.51651e-193
RRBP1	4.19199	1.28336	3.26643	1.70771	810	5472	1216	11661	0.666118	0.469256	1.70789e-39	4.49934e-56	1.67294e-92
PDE8A	5.05287	1.55391	3.25172	1.7012	876	5886	1216	11661	0.720395	0.504759	4.35914e-48	3.35013e-90	4.61586e-135
ACSL1	31.6586	9.75619	3.24498	1.69821	1184	10186	1216	11661	0.973684	0.87351	2.82872e-33	7.49523e-27	2.8856e-57
SEMA6D	2.93681	0.908445	3.23279	1.69278	683	4086	1216	11661	0.561678	0.350399	6.99876e-46	7.31333e-56	1.18711e-98
ARHGAP26	10.6624	3.31155	3.21977	1.68696	1040	8089	1216	11661	0.855263	0.69368	6.66247e-36	1.44037e-207	5.35736e-240
DYRK1A	2.53817	0.789168	3.21627	1.68539	652	3852	1216	11661	0.536184	0.330332	2.14405e-44	2.31482e-37	9.22672e-79
TBC1D9	3.21236	1.00304	3.20263	1.67926	694	4487	1216	11661	0.570724	0.384787	1.7327e-35	7.45794e-24	1.73539e-56
SUSD6	8.50043	2.65901	3.19684	1.67665	1015	7595	1216	11661	0.834704	0.651316	3.5341e-42	3.39582e-62	2.85608e-101
RCOR1	2.42086	0.761117	3.18067	1.66933	614	3744	1216	11661	0.504934	0.32107	2.96004e-36	3.12531e-120	3.31167e-153
PRKCH	6.67958	2.1017	3.17818	1.6682	960	6614	1216	11661	0.789474	0.56719	1.38762e-54	3.60652e-177	2.65881e-228
FOXK2	2.26082	0.715368	3.16036	1.66009	640	3829	1216	11661	0.526316	0.328359	3.12838e-41	9.84168e-43	5.8803e-81
USP9X	2.49622	0.793852	3.14444	1.6528	672	4004	1216	11661	0.552632	0.343367	2.92892e-45	4.03119e-32	2.07603e-74
ABCC4	3.90043	1.24067	3.14382	1.65252	779	4914	1216	11661	0.640625	0.421405	2.20001e-48	2.23309e-137	2.08985e-182
DOCK8	8.46223	2.70872	3.12407	1.64343	1007	7788	1216	11661	0.828125	0.667867	3.79585e-33	1.22323e-62	1.01319e-92
AKAP13	37.0512	11.8641	3.12297	1.64292	1208	10582	1216	11661	0.993421	0.907469	2.89297e-37	6.08638e-40	3.08893e-74
FMNL2	14.1537	4.53869	3.11845	1.64083	1102	8774	1216	11661	0.90625	0.752423	1.6266e-39	5.03232e-205	4.5899e-241
WDFY2	3.37353	1.08225	3.11715	1.64023	657	4713	1216	11661	0.540296	0.404168	1.02707e-19	3.61374e-29	4.09063e-46
ITGAX	8.33206	2.67491	3.11489	1.63918	994	7427	1216	11661	0.817434	0.636909	9.8968e-40	3.95594e-22	5.4848e-59
MED13L	8.03653	2.59331	3.09894	1.63178	1021	7741	1216	11661	0.839638	0.663837	8.31332e-40	8.11007e-23	9.56389e-60
ATP13A3	5.83451	1.88448	3.09609	1.63045	926	6284	1216	11661	0.761513	0.53889	5.69338e-53	2.64297e-25	2.67679e-75
FMN1	4.31211	1.41176	3.05441	1.61089	733	5064	1216	11661	0.602796	0.434268	4.31765e-29	6.60768e-28	3.67737e-54
KMT2C	3.41401	1.11865	3.05191	1.60971	784	5089	1216	11661	0.644737	0.436412	7.87803e-44	3.89654e-58	7.13521e-99
SIPA1L1	4.32482	1.41953	3.04665	1.60722	697	4682	1216	11661	0.573191	0.401509	2.34526e-30	1.12919e-39	4.20818e-67
EIF2AK3	4.84826	1.59225	3.04491	1.6064	817	5616	1216	11661	0.671875	0.481605	3.61873e-37	3.87234e-50	2.78416e-84
ST6GALNAC3	6.52486	2.14493	3.04199	1.60502	862	6022	1216	11661	0.708882	0.516422	9.49009e-39	2.96185e-32	4.52957e-68
CORO1C	3.61002	1.19321	3.02546	1.59716	804	5464	1216	11661	0.661184	0.46857	6.88395e-38	3.26826e-33	3.63059e-68
SMAD3	2.68026	0.887256	3.02084	1.59495	647	4100	1216	11661	0.532072	0.351599	4.6972e-34	6.09609e-22	3.62485e-53
GPRIN3	3.28062	1.08769	3.01613	1.5927	672	4709	1216	11661	0.552632	0.403825	3.31259e-23	9.2486e-32	3.8057e-52
SRGAP2C	5.78586	1.92017	3.01321	1.5913	947	6724	1216	11661	0.778783	0.576623	2.22971e-45	3.29264e-57	1.71699e-99
MAP4K3	6.03194	2.00325	3.01107	1.59028	945	6621	1216	11661	0.777138	0.56779	2.92848e-48	3.69632e-20	1.67991e-65
ITGAV	6.09354	2.02506	3.00906	1.58931	930	6550	1216	11661	0.764803	0.561701	4.79343e-45	1.43626e-51	1.51544e-93
SBF2	2.53428	0.843602	3.00412	1.58694	641	4335	1216	11661	0.527138	0.371752	1.7443e-25	5.4179e-45	1.51145e-67
SORT1	4.73124	1.57711	2.99995	1.58494	824	5895	1216	11661	0.677632	0.505531	7.49567e-31	2.15739e-159	7.04588e-187
ZFAND6	3.35825	1.12357	2.9889	1.57961	791	5222	1216	11661	0.650493	0.447818	1.26988e-41	1.29125e-24	2.46244e-63
FNIP2	5.49178	1.85001	2.96852	1.56974	863	6232	1216	11661	0.709704	0.534431	1.50251e-32	1.99615e-42	5.10748e-72
CDC42SE2	3.12957	1.05605	2.96346	1.56728	696	4835	1216	11661	0.572368	0.41463	8.22311e-26	8.92447e-58	1.39524e-80
SPAG9	4.22385	1.42565	2.96274	1.56693	849	5932	1216	11661	0.698191	0.508704	2.65827e-37	9.41914e-23	3.40362e-57
GAB2	6.7203	2.27158	2.95842	1.56483	1002	7521	1216	11661	0.824013	0.64497	1.25336e-39	1.44152e-46	3.54353e-83
FAM53B	4.76218	1.61106	2.95593	1.56361	913	6074	1216	11661	0.750822	0.520882	1.39081e-55	7.17627e-32	1.98643e-84
SRGAP2	16.7944	5.69957	2.94661	1.55906	1171	9627	1216	11661	0.962993	0.825572	2.51645e-46	1.33197e-39	6.55321e-83
FBXW11	2.52059	0.856985	2.94123	1.55642	658	4365	1216	11661	0.541118	0.374325	5.51703e-29	1.62297e-65	1.92735e-91
BTBD1	2.55889	0.872505	2.93281	1.55228	707	4442	1216	11661	0.581414	0.380928	6.03833e-41	1.38268e-41	1.56704e-79
RAPGEF1	15.0349	5.13264	2.92927	1.55054	1164	9513	1216	11661	0.957237	0.815796	4.82794e-46	1.66727e-47	1.71498e-90
FKBP5	20.0732	6.87514	2.91968	1.54581	1174	10206	1216	11661	0.965461	0.875225	2.74883e-26	9.0778e-52	4.42634e-75
CELF2	21.6401	7.46901	2.89731	1.53472	1182	10253	1216	11661	0.972039	0.879256	2.19761e-29	1.65656e-39	5.68946e-66
MDM2	3.55936	1.22863	2.89702	1.53457	662	4476	1216	11661	0.544408	0.383844	6.02769e-27	2.55947e-105	4.66232e-129
FGD4	8.67999	3.00227	2.89115	1.53164	1031	7822	1216	11661	0.847862	0.670783	4.3791e-41	7.55613e-100	1.06601e-137
CHST11	14.0224	4.85409	2.88879	1.53046	1078	9307	1216	11661	0.886513	0.798131	5.13554e-15	1.27876e-48	9.46851e-61
MYO1E	10.1054	3.52298	2.86843	1.52026	999	7425	1216	11661	0.821546	0.636738	1.13464e-41	7.87269e-63	2.12847e-101
ATP2A2	2.58232	0.904827	2.85394	1.51296	647	4233	1216	11661	0.532072	0.363005	6.38212e-30	5.85309e-289	2.73E-315
LRMDA	7.67821	2.69273	2.85146	1.5117	970	7578	1216	11661	0.797697	0.649859	5.05873e-27	3.49326e-152	7.25042e-176
ARID1B	2.34521	0.824995	2.84269	1.50726	613	4191	1216	11661	0.504112	0.359403	1.44708e-22	1.39386e-30	2.42109e-50
DENND4C	3.47223	1.22562	2.83305	1.50235	764	5244	1216	11661	0.628289	0.449704	1.61289e-32	7.51502e-171	5.6475e-200
LDLRAD4	17.2527	6.09642	2.82998	1.50079	1164	9512	1216	11661	0.957237	0.81571	4.91618e-46	8.22169e-37	7.61562e-80
CYTH1	2.35414	0.832222	2.82874	1.50016	641	4165	1216	11661	0.527138	0.357173	2.08412e-30	2.51514e-68	1.1794e-95
TUT7	4.14346	1.46978	2.8191	1.49524	749	5399	1216	11661	0.615954	0.462996	2.86563e-24	2.48074e-67	1.48273e-88
PTEN	4.31207	1.53224	2.81422	1.49273	751	5834	1216	11661	0.617599	0.5003	6.04529e-15	2.53023e-151	5.82014e-163
ALCAM	3.33054	1.18779	2.80399	1.48748	652	4611	1216	11661	0.536184	0.395421	5.64417e-21	1.10858e-285	4.40343e-303
SRGAP2B	9.21459	3.29439	2.79706	1.48391	1090	8282	1216	11661	0.896382	0.710231	2.11705e-51	1.24177e-28	4.78295e-77
ASH1L	2.74778	0.983777	2.79309	1.48186	732	4845	1216	11661	0.601974	0.415488	1.98118e-35	1.48434e-38	4.94075e-71
TTC7A	2.63604	0.950091	2.77452	1.47224	660	4517	1216	11661	0.542763	0.38736	2.72863e-25	8.96719e-275	1.68482e-296
PAG1	7.45671	2.70044	2.7613	1.46535	981	7515	1216	11661	0.806743	0.644456	2.43518e-32	1.02101e-16	2.75022e-46
RIC1	3.87251	1.4029	2.76036	1.46486	799	5540	1216	11661	0.657072	0.475088	5.48955e-34	1.65149e-111	3.01598e-142
SRGAP1	3.65133	1.32719	2.75117	1.46004	727	5009	1216	11661	0.597862	0.429551	4.00987e-29	6.94612e-18	2.94949e-44
MRTFA	2.37777	0.865559	2.74709	1.4579	656	4420	1216	11661	0.539474	0.379041	6.47707e-27	6.68266e-27	5.26212e-51
ZBTB16	5.13021	1.87536	2.73559	1.45185	817	5952	1216	11661	0.671875	0.510419	2.19205e-27	7.32358e-39	2.41117e-63
SIPA1L2	3.05206	1.11645	2.73371	1.45086	671	4384	1216	11661	0.551809	0.375954	4.44159e-32	1.36563e-201	3.24933e-230
TCF12	3.25711	1.19162	2.73334	1.45066	705	5150	1216	11661	0.57977	0.441643	4.33425e-20	2.16947e-179	4.29693e-196
CHKA	7.0665	2.58596	2.73264	1.4503	1022	7790	1216	11661	0.840461	0.668039	1.5217e-38	1.12698e-35	2.8905e-71
MAP3K2	4.33799	1.58999	2.72832	1.44801	854	6042	1216	11661	0.702303	0.518137	1.68716e-35	9.94648e-43	2.98341e-75
CHD1	6.29993	2.31111	2.72594	1.44675	990	7294	1216	11661	0.814145	0.625504	1.32489e-42	3.62665e-20	6.83212e-60
BIRC6	2.0271	0.744786	2.72172	1.44452	623	4025	1216	11661	0.512336	0.345168	1.0416e-29	4.02789e-127	1.50519e-153
PIK3R5	7.68633	2.82709	2.71882	1.44298	1005	7640	1216	11661	0.82648	0.655175	5.54977e-37	3.07797e-220	1.00772e-253
UBE2E2	4.78805	1.76426	2.71392	1.44038	891	6796	1216	11661	0.73273	0.582797	3.94802e-25	4.41298e-53	3.09674e-75
MTSS1	8.46938	3.1283	2.70734	1.43688	1041	8077	1216	11661	0.856086	0.692651	9.36411e-37	0	0
ZMIZ1	4.73311	1.74874	2.70658	1.43647	899	6399	1216	11661	0.739309	0.548752	6.18244e-39	1.29391e-104	2.62536e-140
GNAQ	5.18594	1.92271	2.6972	1.43146	910	6658	1216	11661	0.748355	0.570963	1.48169e-34	3.54439e-19	6.37443e-51
CHD2	7.34229	2.7237	2.6957	1.43066	1010	7828	1216	11661	0.830592	0.671297	5.48291e-33	1.47007e-66	1.82863e-96
KCNMA1	10.6169	3.96905	2.67491	1.41949	1019	8171	1216	11661	0.837993	0.700712	3.74345e-26	2.05486e-77	1.81634e-100
MAP4K4	3.85444	1.44111	2.67464	1.41934	747	5589	1216	11661	0.614309	0.47929	2.51696e-19	1.69934e-45	6.2837e-62
ELMO1	10.6731	3.9938	2.67243	1.41815	1041	8624	1216	11661	0.856086	0.739559	5.76262e-21	2.28849e-54	2.25661e-72
ABI1	8.04561	3.01888	2.6651	1.41419	1028	8262	1216	11661	0.845395	0.708516	1.9314e-26	8.03896e-69	3.36929e-92
FOXO3	6.45474	2.43525	2.65054	1.40629	943	7119	1216	11661	0.775493	0.610497	1.59458e-31	4.24512e-18	7.57569e-47
PRKAG2	2.76834	1.04696	2.64416	1.40281	684	4732	1216	11661	0.5625	0.405797	1.58644e-25	8.9161e-128	4.95983e-150
ARHGAP24	6.05731	2.29121	2.64371	1.40257	935	7010	1216	11661	0.768914	0.601149	3.35657e-32	2.74577e-79	2.34434e-108
ARHGEF7	2.5167	0.958394	2.62595	1.39284	643	4384	1216	11661	0.528783	0.375954	1.12127e-24	6.79211e-35	1.02678e-56
FAM49A	6.92057	2.63658	2.62483	1.39222	995	7563	1216	11661	0.818257	0.648572	1.02414e-35	2.72308e-37	4.62278e-70
ARIH1	3.92005	1.49387	2.62409	1.39182	900	6068	1216	11661	0.740132	0.520367	1.08654e-50	2.40502e-158	1.25164e-205
PTPRJ	5.41377	2.06649	2.61979	1.38945	880	6813	1216	11661	0.723684	0.584255	7.46671e-22	1.1796e-28	1.00367e-47
ST3GAL1	2.34667	0.896506	2.61758	1.38823	624	4405	1216	11661	0.513158	0.377755	9.70239e-20	2.8085e-87	6.65074e-104
HIPK2	3.58842	1.37284	2.61387	1.38619	745	5394	1216	11661	0.612664	0.462568	1.87923e-23	1.80925e-127	1.17356e-147
NFAT5	3.13629	1.20079	2.61186	1.38508	747	5190	1216	11661	0.614309	0.445073	2.04923e-29	3.945e-51	1.48035e-77
STK10	2.93152	1.12479	2.60628	1.38199	717	5114	1216	11661	0.589638	0.438556	9.77879e-24	1.44035e-161	5.97669e-182
RLF	2.47627	0.95035	2.60564	1.38164	667	4555	1216	11661	0.54852	0.390618	4.53455e-26	5.8632e-40	3.97981e-63
MAML3	3.49622	1.3421	2.60503	1.3813	742	5402	1216	11661	0.610197	0.463254	1.59335e-22	1.41149e-96	6.11487e-116
LUZP1	2.1699	0.834219	2.60111	1.37913	616	4209	1216	11661	0.506579	0.360947	8.40628e-23	1.57678e-51	2.23751e-71
FBXO11	2.37549	0.913539	2.60032	1.37869	630	4252	1216	11661	0.518092	0.364634	4.54679e-25	1.84833e-108	2.56418e-130
USP6NL	3.49581	1.34901	2.5914	1.37373	784	5675	1216	11661	0.644737	0.486665	5.05872e-26	1.82541e-37	1.32825e-60
NCOA3	3.04026	1.17348	2.5908	1.3734	723	5171	1216	11661	0.594572	0.443444	1.04954e-23	7.10361e-37	1.0225e-57
AGFG1	2.08241	0.804293	2.58912	1.37246	623	4085	1216	11661	0.512336	0.350313	5.63174e-28	2.41996e-51	2.45713e-76
MAN1A1	5.84871	2.26954	2.57705	1.36572	827	6471	1216	11661	0.680099	0.554927	2.14902e-17	2.79148e-46	8.65476e-61
JMJD1C	7.95932	3.10103	2.56667	1.3599	999	8012	1216	11661	0.821546	0.687077	3.00661e-24	5.31531e-37	2.21636e-58
MYO9B	9.10321	3.55246	2.56251	1.35756	1069	8559	1216	11661	0.879112	0.733985	2.09525e-32	2.46648e-60	1.09144e-89
FAM149A	3.54451	1.38397	2.56112	1.35677	819	5593	1216	11661	0.67352	0.479633	2.02534e-38	4.89521e-262	6.83584e-297
PRKD3	2.24401	0.879571	2.55125	1.35121	637	4413	1216	11661	0.523849	0.378441	1.93478e-22	3.45014e-84	1.62326e-103
PUM1	2.07751	0.815442	2.54771	1.3492	635	4251	1216	11661	0.522204	0.364548	3.03768e-26	6.96219e-167	9.35518e-190
PIAS1	3.79513	1.49141	2.54466	1.34747	827	6087	1216	11661	0.680099	0.521996	1.87999e-26	5.22687e-162	4.24111e-185
GLS	5.03603	1.98053	2.54278	1.3464	902	6688	1216	11661	0.741776	0.573536	2.75354e-31	5.26655e-136	5.55207e-164
ELL2	41.461	16.3111	2.54189	1.3459	1211	10606	1216	11661	0.995888	0.909527	5.79231e-40	1.34281e-45	1.51413e-82
CHSY1	4.25726	1.67487	2.54184	1.34587	867	6130	1216	11661	0.712993	0.525684	6.05219e-37	7.45475e-27	6.52202e-61
ELF2	2.20851	0.870672	2.53656	1.34287	629	4436	1216	11661	0.51727	0.380413	4.502e-20	7.36122e-17	2.74053e-34
ATP2C1	3.41123	1.34911	2.5285	1.33828	709	5196	1216	11661	0.583059	0.445588	7.90365e-20	5.40915e-29	4.70577e-46
KDM4B	3.76508	1.49515	2.51819	1.33239	830	5945	1216	11661	0.682566	0.509819	3.49758e-31	6.8616e-64	5.1974e-92
RUNX1	10.7207	4.26259	2.51506	1.33059	1066	8790	1216	11661	0.876645	0.753795	1.64922e-24	1.89924e-36	4.32293e-58
CELF1	2.08297	0.829006	2.51261	1.32919	637	4390	1216	11661	0.523849	0.376469	5.12599e-23	3.41545e-62	3.39396e-82
TBC1D14	3.12459	1.24437	2.51098	1.32825	707	5331	1216	11661	0.581414	0.457165	1.6759e-16	4.34159e-37	8.80788e-51
SSH1	3.78389	1.50929	2.50707	1.326	771	5866	1216	11661	0.634046	0.503044	2.17817e-18	1.55964e-79	7.58004e-95
SMG1	2.08949	0.834306	2.50446	1.3245	655	4279	1216	11661	0.538651	0.36695	9.46553e-31	3.0754e-89	7.97444e-117
BCAT1	2.9247	1.16867	2.50258	1.32342	665	5062	1216	11661	0.546875	0.434097	7.29961e-14	5.63503e-75	8.31775e-86
ABR	4.51121	1.80515	2.49908	1.3214	888	6618	1216	11661	0.730263	0.567533	5.47108e-29	8.55037e-50	8.37633e-76
CTNNB1	5.22691	2.09422	2.49588	1.31955	904	6988	1216	11661	0.743421	0.599262	9.07952e-24	3.35554e-30	3.71459e-51
GNA13	13.5199	5.41945	2.4947	1.31887	1154	9509	1216	11661	0.949013	0.815453	6.23262e-40	0	0
MPRIP	5.93854	2.39371	2.48089	1.31086	974	7223	1216	11661	0.800987	0.619415	7.01556e-39	8.11329e-18	7.29737e-54
PELI1	22.7428	9.17537	2.47868	1.30957	1117	9503	1216	11661	0.918586	0.814939	1.58385e-22	2.99872e-47	7.51944e-67
EPS8	3.15757	1.27436	2.47777	1.30904	673	5352	1216	11661	0.553454	0.458966	3.76098e-10	4.72972e-160	6.92966e-167
TSPAN14	3.11911	1.26672	2.46235	1.30004	737	5659	1216	11661	0.606086	0.485293	1.10446e-15	2.62135e-174	1.25976e-186
ABCG1	4.09516	1.66389	2.4612	1.29936	769	6004	1216	11661	0.632401	0.514879	4.43225e-15	8.6844e-35	4.32948e-47
RPS6KA3	2.45305	0.999252	2.45489	1.29566	644	4638	1216	11661	0.529605	0.397736	1.36199e-18	4.6912e-40	8.47839e-56
DENND3	4.65981	1.89927	2.45347	1.29483	890	6771	1216	11661	0.731908	0.580653	1.61872e-25	1.7623e-45	4.5966e-68
CAMK2D	3.10353	1.26786	2.44785	1.29152	667	4954	1216	11661	0.54852	0.424835	1.84333e-16	1.08885e-27	1.99336e-41
SOAT1	3.41113	1.39672	2.44224	1.28821	791	5944	1216	11661	0.650493	0.509733	4.28197e-21	1.37339e-23	5.91269e-42
QKI	11.9377	4.89758	2.43747	1.28538	1121	9580	1216	11661	0.921875	0.821542	6.58545e-22	2.16469e-72	3.06187e-91
ATP11B	2.30379	0.945669	2.43615	1.28461	647	4548	1216	11661	0.532072	0.390018	1.95377e-21	2.13591e-55	7.28486e-74
ZNF331	12.659	5.20058	2.43415	1.28342	976	7973	1216	11661	0.802632	0.683732	8.77334e-19	2.8017e-58	4.30393e-74
NIPBL	3.00939	1.23664	2.43352	1.28305	734	5409	1216	11661	0.603618	0.463854	1.7642e-20	4.8935e-36	1.10322e-53
MERTK	6.87158	2.82979	2.4283	1.27995	980	7585	1216	11661	0.805921	0.650459	6.28644e-30	1.13359e-35	1.0597e-62
CHD7	2.84444	1.17351	2.42386	1.27731	707	5086	1216	11661	0.581414	0.436155	4.87295e-22	1.34117e-109	1.96562e-128
MANBA	5.37942	2.22024	2.4229	1.27673	913	7325	1216	11661	0.750822	0.628162	4.30118e-18	3.51158e-68	2.96501e-83
FOXN3	9.70035	4.00624	2.42131	1.27579	1076	9135	1216	11661	0.884868	0.78338	1.39364e-18	6.42358e-19	7.52015e-35
JAK1	5.96835	2.46783	2.41846	1.27409	977	7832	1216	11661	0.803454	0.671641	1.81659e-22	1.51312e-29	3.22757e-49
EML4	4.28134	1.77151	2.41677	1.27308	870	6676	1216	11661	0.715461	0.572507	1.01305e-22	5.08953e-23	5.30942e-43
SNX9	5.89908	2.44171	2.41596	1.2726	900	7053	1216	11661	0.740132	0.604837	3.59413e-21	3.04127e-33	1.34391e-51
GPR137B	3.61646	1.49858	2.41326	1.27098	665	5220	1216	11661	0.546875	0.447646	4.73696e-11	8.96527e-82	8.97741e-90
RANBP2	6.27281	2.60852	2.40474	1.26588	973	7562	1216	11661	0.800164	0.648486	2.195e-28	6.09042e-28	1.7025e-53
RBM47	4.2666	1.78021	2.39668	1.26104	765	6271	1216	11661	0.629112	0.537775	9.13981e-10	1.51055e-16	8.04101e-24
ZFC3H1	2.68556	1.12175	2.39408	1.25947	705	5204	1216	11661	0.57977	0.446274	7.53256e-19	3.71201e-56	4.7635e-72
ACSL3	6.41142	2.68401	2.38875	1.25625	920	7404	1216	11661	0.756579	0.634937	5.45435e-18	2.56631e-46	2.03981e-61
PALD1	4.79149	2.0074	2.38691	1.25514	893	7005	1216	11661	0.734375	0.60072	1.43057e-20	1.66747e-220	1.31855e-237
DNM2	4.21187	1.77531	2.37247	1.24639	851	6819	1216	11661	0.699836	0.58477	3.08858e-15	7.61017e-42	3.03421e-54
ADAM17	2.55117	1.07695	2.36889	1.24421	649	4883	1216	11661	0.533717	0.418746	1.82294e-14	2.10784e-72	7.5956e-84
CACNA1A	2.93807	1.24233	2.36496	1.24182	672	4784	1216	11661	0.552632	0.410256	2.77008e-21	9.03352e-33	3.05588e-51
SWAP70	3.26754	1.38178	2.36472	1.24167	788	5754	1216	11661	0.648026	0.49344	6.41846e-25	1.71776e-42	1.68548e-64
GOLGA4	2.08933	0.884138	2.36312	1.24069	609	4400	1216	11661	0.500822	0.377326	1.17457e-16	4.9133e-134	1.98889e-147
RERE	2.3904	1.01227	2.36142	1.23965	622	4522	1216	11661	0.511513	0.387788	1.25579e-16	1.20767e-74	3.15169e-88
WAC	2.15927	0.917457	2.35354	1.23483	631	4620	1216	11661	0.518914	0.396192	2.12025e-16	8.92679e-56	3.1011e-69
STAG1	2.18603	0.931234	2.34746	1.2311	613	4505	1216	11661	0.504112	0.386331	2.61967e-15	1.2481e-78	6.99551e-91
ANKRD12	2.48159	1.06071	2.33956	1.22624	627	4646	1216	11661	0.515625	0.398422	4.53221e-15	1.32504e-22	5.06868e-35
RAB31	11.2065	4.79869	2.33533	1.22362	1136	9607	1216	11661	0.934211	0.823857	2.47623e-27	2.87176e-29	9.10103e-54
MAP2K1	3.03723	1.303	2.33096	1.22093	769	5701	1216	11661	0.632401	0.488895	1.0793e-21	2.50233e-34	3.42049e-53
NFKB1	14.0046	6.00934	2.33048	1.22063	1018	8684	1216	11661	0.837171	0.744705	1.67964e-13	4.89874e-72	1.60129e-82
PTPRE	5.41424	2.33446	2.31927	1.21367	877	7035	1216	11661	0.721217	0.603293	2.99295e-16	2.52433e-109	2.16684e-122
GALNT2	3.03226	1.30775	2.31869	1.21331	726	5692	1216	11661	0.597039	0.488123	5.08011e-13	1.16136e-93	1.43543e-103
PDE4DIP	3.18674	1.37524	2.31723	1.2124	730	5714	1216	11661	0.600329	0.490009	2.58494e-13	1.58565e-144	1.48007e-154
FAM49B	6.40811	2.76877	2.31443	1.21065	941	8195	1216	11661	0.773849	0.70277	1.25075e-07	7.28318e-137	3.00942e-141
SYTL3	3.29066	1.43187	2.29815	1.20047	666	5163	1216	11661	0.547697	0.442758	3.63093e-12	5.56231e-105	5.40044e-114
PPP3R1	2.44047	1.06217	2.29763	1.20015	623	4737	1216	11661	0.512336	0.406226	1.43526e-12	6.59759e-25	7.9492e-35
PLXDC2	20.2375	8.82668	2.29276	1.19709	1172	10379	1216	11661	0.963816	0.890061	2.38342e-19	2.13237e-64	9.68127e-81
GNB4	4.80439	2.09752	2.29051	1.19567	882	7085	1216	11661	0.725329	0.607581	2.60379e-16	1.36308e-165	1.47824e-178
ZNRF2	2.79332	1.22125	2.28726	1.19362	681	5352	1216	11661	0.560033	0.458966	2.23669e-11	2.39144e-76	1.0679e-84
DENND5A	3.8125	1.67018	2.28268	1.19073	832	6335	1216	11661	0.684211	0.543264	1.43639e-21	2.04511e-287	2.08309e-305
COPA	2.20905	0.969937	2.27752	1.18746	688	4965	1216	11661	0.565789	0.425778	1.33302e-20	4.84657e-34	7.97712e-52
ACER3	2.15588	0.94807	2.27397	1.18521	647	4702	1216	11661	0.532072	0.403224	8.1848e-18	6.43979e-99	1.40435e-113
MEF2A	10.8077	4.75372	2.27353	1.18493	1139	9572	1216	11661	0.936678	0.820856	7.36221e-30	1.83169e-32	1.90357e-59
TLN2	2.20344	0.971254	2.26866	1.18184	623	4439	1216	11661	0.512336	0.380671	1.03068e-18	1.84234e-31	2.14923e-47
TP53BP2	2.67864	1.18203	2.26614	1.18023	670	4960	1216	11661	0.550987	0.425349	6.55945e-17	1.6302e-139	3.8264e-153
ARFGAP3	2.47222	1.09159	2.2648	1.17938	685	5051	1216	11661	0.563322	0.433153	5.35378e-18	2.11043e-40	1.49286e-55
STK24	2.3471	1.03663	2.26417	1.17898	667	4922	1216	11661	0.54852	0.422091	4.70095e-17	6.95205e-74	6.7666e-88
RAPGEF2	3.46934	1.53499	2.26016	1.17643	718	5476	1216	11661	0.590461	0.4696	1.06087e-15	5.2604e-29	5.61379e-42
ARID4B	2.87002	1.27245	2.2555	1.17345	698	5551	1216	11661	0.574013	0.476031	8.23847e-11	9.92933e-114	2.32662e-121
FRMD4A	17.4895	7.77647	2.24902	1.1693	1163	9707	1216	11661	0.956414	0.832433	6.28533e-38	4.59102e-25	4.11777e-60
LIMS1	9.38293	4.18777	2.24055	1.16386	1080	9134	1216	11661	0.888158	0.783295	8.42399e-20	1.57518e-68	2.66768e-85
ADAM9	2.32652	1.03913	2.23891	1.1628	690	4988	1216	11661	0.567434	0.427751	1.84298e-20	6.36953e-42	1.65867e-59
PHF20	3.64165	1.62689	2.23841	1.16247	835	6495	1216	11661	0.686678	0.556985	1.35551e-18	5.98726e-31	9.06803e-47
ATF6	2.94518	1.31773	2.23503	1.16029	724	5541	1216	11661	0.595395	0.475174	1.40196e-15	9.1983e-246	7.7299e-258
NRIP1	3.31062	1.48227	2.23348	1.15929	728	5784	1216	11661	0.598684	0.496012	8.68e-12	2.24897e-72	3.73722e-81
PDGFB	4.68778	2.10103	2.23118	1.15781	862	6626	1216	11661	0.708882	0.568219	7.16216e-22	1.37837e-26	1.07838e-45
RDX	2.95003	1.3249	2.22661	1.15485	692	5272	1216	11661	0.569079	0.452105	8.43985e-15	3.54065e-105	8.18523e-117
CTTNBP2NL	3.19647	1.437	2.2244	1.15342	769	5999	1216	11661	0.632401	0.51445	3.48846e-15	4.48629e-39	1.91855e-51
UBE2E1	2.51461	1.14252	2.20093	1.13811	648	5217	1216	11661	0.532895	0.447389	1.44975e-08	7.31017e-80	2.133e-85
ITPR2	3.32771	1.5159	2.19521	1.13436	722	5607	1216	11661	0.59375	0.480834	6.53358e-14	1.58209e-50	1.50947e-61
AZIN1-AS1	4.12463	1.88197	2.19165	1.13202	697	5541	1216	11661	0.573191	0.475174	8.21035e-11	3.39869e-65	4.81819e-73
EPB41L2	6.4776	2.95912	2.18903	1.13029	950	7995	1216	11661	0.78125	0.685619	1.70473e-12	3.25284e-30	5.32316e-40
TIPARP	3.39219	1.55093	2.18719	1.12908	676	5359	1216	11661	0.555921	0.459566	1.71527e-10	1.02309e-114	5.01822e-122
TOP1	6.75921	3.09231	2.18582	1.12817	982	7956	1216	11661	0.807566	0.682274	9.49262e-21	4.11522e-19	3.49383e-37
AFF1	2.67898	1.22594	2.18524	1.12779	678	5383	1216	11661	0.557566	0.461624	2.10877e-10	4.99304e-94	2.50715e-101
ROCK1	4.19102	1.92117	2.18149	1.12532	881	7056	1216	11661	0.724507	0.605094	1.00166e-16	3.72401e-49	5.57107e-63
PIK3R1	6.25121	2.8738	2.17524	1.12118	955	7920	1216	11661	0.785362	0.679187	5.60981e-15	5.63526e-133	1.06955e-144
DAGLB	5.99719	2.75936	2.1734	1.11995	1009	7680	1216	11661	0.82977	0.658606	3.47568e-37	6.59676e-64	5.28333e-98
TFRC	4.05793	1.86947	2.17064	1.11812	728	5413	1216	11661	0.598684	0.464197	4.00105e-19	2.71588e-42	1.51121e-58
PNPLA8	2.27918	1.05301	2.16444	1.114	609	4848	1216	11661	0.500822	0.415745	1.34812e-08	8.48048e-40	1.24717e-45
KLHL6	3.1145	1.44822	2.15057	1.10472	716	5509	1216	11661	0.588816	0.472429	1.21804e-14	6.57842e-29	7.8469e-41
REL	22.9037	10.6775	2.14505	1.10101	1193	10462	1216	11661	0.981086	0.897179	6.80695e-29	1.29076e-46	1.507e-72
SLC1A3	36.8175	17.2121	2.13904	1.09697	1208	10692	1216	11661	0.993421	0.916902	1.35691e-32	6.91978e-25	1.22071e-54
AXL	2.69078	1.25878	2.13761	1.096	677	5409	1216	11661	0.556743	0.463854	6.94999e-10	5.99018e-17	2.47463e-24
MPP1	2.88597	1.35457	2.13055	1.09122	676	5396	1216	11661	0.555921	0.462739	6.81955e-10	3.52664e-35	2.43955e-42

## Sheet: Cluster 5
Gene	ExpA	ExpB	FoldChange	log2FC	ExpFreqA	ExpFreqB	TotalA	TotalB	ExpFractionA	ExpFractionB	fishers.pval	wilcoxon.pval	combined.pval
HSPA1A	291.677	56.1928	5.19066	2.37592	911	9628	921	11956	0.989142	0.805286	4.13e-67	4.53e-16	3.54e-80
HSPA1B	116.258	22.4736	5.17311	2.37103	907	8734	921	11956	0.984799	0.730512	6.13e-97	1.46e-27	2.54e-121
HSPH1	21.6554	5.57915	3.8815	1.95661	773	6396	921	11956	0.839305	0.534962	2.15e-79	9.14e-16	4.25e-92
DNAJB1	39.5086	11.0031	3.59068	1.84426	841	7447	921	11956	0.913138	0.622867	3.11e-85	4.18e-22	3.18e-104
CSGALNACT1	4.85546	1.40018	3.46773	1.79399	688	4898	921	11956	0.747014	0.409669	6.44e-89	4.15e-18	6.52e-104
IER5	7.86175	2.27173	3.46069	1.79106	633	6890	921	11956	0.687296	0.57628	2.94e-11	4.7e-14	7.73e-23
ARHGAP22	2.19629	0.665813	3.29865	1.72188	520	3314	921	11956	0.564604	0.277183	1.36e-68	2.64e-71	1.15e-136
LNCAROD	3.0033	0.922034	3.25726	1.70366	546	3780	921	11956	0.592834	0.316159	1.4e-61	2e-08	4.46e-67
DIP2B	2.21433	0.689693	3.2106	1.68284	504	3337	921	11956	0.547231	0.279107	4.61e-60	1.43e-26	1.3e-83
FGD2	1.74829	0.555523	3.14711	1.65403	498	3091	921	11956	0.540717	0.258531	8.88e-68	1.59e-23	2.94e-88
SFMBT2	5.77402	1.84288	3.13315	1.64761	739	6299	921	11956	0.802389	0.526848	1.43e-63	4.91e-22	1.37e-82
NAV3	2.23689	0.724428	3.0878	1.62658	531	3146	921	11956	0.576547	0.263131	7.11e-82	8.34e-40	1.65e-118
TGFBR2	4.0737	1.35578	3.00468	1.58721	683	5289	921	11956	0.741585	0.442372	2.18e-70	8.84e-15	3.74e-82
FCHSD2	3.92364	1.38808	2.82667	1.4991	575	5306	921	11956	0.624321	0.443794	3.27e-26	1.45e-83	1.19e-106
HSP90AA1	95.4555	34.0516	2.80326	1.48711	905	11229	921	11956	0.982628	0.939194	6.81e-10	4.34e-11	1.36e-18
DLEU1	2.67842	0.992819	2.69779	1.43178	533	4313	921	11956	0.578719	0.360739	5.34e-38	1.57e-11	9.35e-47
CTTNBP2	3.31918	1.23259	2.69284	1.42913	622	4718	921	11956	0.675353	0.394614	1.71e-61	1.07e-09	2.95e-68
BAG3	10.987	4.10431	2.67694	1.42059	589	5746	921	11956	0.639522	0.480596	1.06e-20	1.06e-59	2.04e-77
EGR1	11.7429	4.42842	2.65171	1.40692	705	5966	921	11956	0.765472	0.498996	1.28e-57	7e-17	1.52e-71
ANKRD44	4.21217	1.613	2.61139	1.38482	693	5904	921	11956	0.752443	0.493811	4.91e-54	5.27e-48	6.02e-99
INPP5D	2.54058	0.989615	2.56724	1.36022	589	4667	921	11956	0.639522	0.390348	1.12e-48	2.91e-39	6.51e-85
RCSD1	2.72465	1.0756	2.53314	1.34093	588	4641	921	11956	0.638436	0.388173	3.42e-49	2.45e-13	1.19e-59
JUN	47.8499	19.194	2.49296	1.31786	876	10368	921	11956	0.95114	0.86718	3.29e-16	2.22e-12	4.63e-26
LRMDA	6.99646	2.86825	2.43928	1.28645	767	7781	921	11956	0.83279	0.650803	1.63e-32	3.06e-19	5.82e-49
ST6GAL1	7.75165	3.18871	2.43097	1.28153	817	7577	921	11956	0.887079	0.63374	4.72e-64	4.69e-22	4.34e-83
DSCAM	2.42375	1.00152	2.42007	1.27505	507	3757	921	11956	0.550489	0.314236	8.51e-46	1.62e-14	1.88e-57
MYCBP2	2.56596	1.06062	2.4193	1.27459	562	4853	921	11956	0.610206	0.405905	4.23e-33	3.94e-23	2.12e-53
SLC8A1	3.39437	1.41928	2.39161	1.25798	605	5308	921	11956	0.656895	0.443961	6.91e-36	1.08e-09	7.66e-43
TBC1D22A	1.96232	0.830916	2.36164	1.23979	502	4077	921	11956	0.54506	0.341	5.3e-34	1.43e-74	1.87e-105
LRRK1	1.64665	0.711493	2.31437	1.21062	462	3501	921	11956	0.501629	0.292824	3.34e-37	7.57e-81	6.81e-115
KCNQ3	2.99562	1.30903	2.28843	1.19436	554	4736	921	11956	0.60152	0.396119	1.64e-33	2.05e-19	4.01e-50
TECR	2.02061	0.885864	2.28095	1.18963	484	4739	921	11956	0.525516	0.39637	3.16e-14	2.55e-17	5.66e-29
ST6GALNAC3	5.21024	2.35426	2.21311	1.14607	688	6196	921	11956	0.747014	0.518234	5.81e-43	1.89e-09	1.3e-49
DOCK2	1.82504	0.832418	2.19245	1.13254	480	4268	921	11956	0.521173	0.356976	1.79e-22	2.74e-07	3.25e-27
P2RY12	4.65647	2.1342	2.18183	1.12554	697	6359	921	11956	0.756786	0.531867	6.53e-42	7.49e-19	6.72e-58
N4BP2L2	1.73909	0.797584	2.18045	1.12462	491	4045	921	11956	0.533116	0.338324	3.04e-31	1.05e-37	4.99e-66
HDAC9	1.99159	0.92034	2.16397	1.11368	470	3871	921	11956	0.510315	0.32377	3.04e-29	8.18e-15	2.46e-41
ELMO1	9.16673	4.27465	2.14444	1.1006	838	8827	921	11956	0.909881	0.73829	5.38e-37	8.42e-61	1.01e-94
FYB1	5.12213	2.41246	2.1232	1.08624	749	7224	921	11956	0.813246	0.604215	1.09e-39	4.44e-20	6.53e-57
FEZ2	1.51331	0.716401	2.11238	1.07887	464	3774	921	11956	0.5038	0.315657	5.88e-30	2.08e-83	3.16e-110
HSPA8	17.8606	8.49795	2.10176	1.0716	832	9554	921	11956	0.903366	0.799097	1.14e-16	3.72e-27	4.19e-41
HSPB1	16.6889	8.00047	2.08599	1.06074	670	7109	921	11956	0.72747	0.594597	4.86e-16	1.04e-20	4.15e-34
ARHGAP24	5.11516	2.45671	2.08212	1.05805	748	7197	921	11956	0.812161	0.601957	5.08e-40	3.62e-19	2.46e-56
GPR34	4.94915	2.39081	2.07007	1.04968	721	6542	921	11956	0.782845	0.547173	7.1e-47	1.01e-74	2e-118
BMP2K	2.44092	1.18108	2.06667	1.04731	542	5040	921	11956	0.588491	0.421546	1.52e-22	1.16e-11	1.34e-31
NHSL1	4.50147	2.18087	2.06407	1.04549	620	5761	921	11956	0.673181	0.48185	2.04e-29	8.59e-44	2.92e-70
GNG7	3.10006	1.52207	2.03674	1.02626	604	5761	921	11956	0.655809	0.48185	1.35e-24	1.31e-97	4.94e-119
VPS13C	1.8466	0.911654	2.02555	1.01831	491	4371	921	11956	0.533116	0.36559	3.36e-23	2.36e-43	1.19e-63
DIAPH2	2.13155	1.05407	2.02221	1.01593	496	4404	921	11956	0.538545	0.368351	6.56e-24	6.9e-37	6.23e-58
RASGEF1C	1.78956	0.89409	2.00154	1.00111	492	3975	921	11956	0.534202	0.332469	1.42e-33	4.96e-23	9.03e-54
RERE	2.12625	1.06662	1.99344	0.995261	536	4608	921	11956	0.581976	0.385413	5.44e-31	5.54e-42	5e-70
FRMD4A	16.0705	8.12543	1.9778	0.983898	889	9981	921	11956	0.965255	0.834811	5.05e-34	4.35e-13	2.33e-44
SSH2	5.85699	2.98511	1.96207	0.972377	785	8353	921	11956	0.852334	0.698645	1.21e-25	3.69e-25	5.11e-48
USP53	3.07664	1.57397	1.9547	0.966947	535	5045	921	11956	0.58089	0.421964	1.27e-20	4.54e-88	1.43e-105
PLXDC2	18.0984	9.27301	1.95173	0.964755	903	10648	921	11956	0.980456	0.890599	2.12e-24	1.22e-16	2.39e-38
ARHGAP26	7.18478	3.76081	1.91043	0.933901	806	8323	921	11956	0.875136	0.696136	3.48e-35	2.84e-29	1.44e-61
SORL1	3.61955	1.89698	1.90806	0.93211	644	6657	921	11956	0.69924	0.556792	1.39e-17	5.86e-13	5.54e-28
GNAQ	3.98838	2.09548	1.90333	0.928525	664	6904	921	11956	0.720955	0.577451	3.38e-18	1.94e-33	7.66e-49
RIN2	2.66781	1.40799	1.89477	0.92202	570	5142	921	11956	0.618893	0.430077	2.14e-28	3.61e-31	1.04e-56
CHD9	2.11385	1.11931	1.88853	0.917261	546	5093	921	11956	0.592834	0.425979	1.27e-22	2.36e-51	5.04e-71
AOAH	1.80142	0.955694	1.88493	0.914512	477	4740	921	11956	0.517915	0.396454	7.73e-13	7.75e-23	4.78e-33
IPCEF1	3.05158	1.62501	1.87788	0.909107	576	4748	921	11956	0.625407	0.397123	4.35e-41	3.64e-13	1.94e-51
ATP8B4	1.70743	0.914822	1.86641	0.900264	480	4161	921	11956	0.521173	0.348026	6.1e-25	3.39e-13	1.77e-35
TCF12	2.43022	1.30629	1.86041	0.895617	545	5310	921	11956	0.591748	0.444128	5.92e-18	1.83e-14	7.84e-30
DDX17	1.76741	0.950088	1.86026	0.895505	495	4646	921	11956	0.537459	0.388592	1.63e-18	7.44e-30	1.32e-45
KCTD12	3.44999	1.85569	1.85914	0.894639	649	6480	921	11956	0.704669	0.541987	2.18e-22	2.68e-23	6.01e-43
SDCCAG8	1.97378	1.06602	1.85154	0.888725	532	4834	921	11956	0.577633	0.404316	2.54e-24	6.74e-26	1.94e-47
SLCO2B1	3.43859	1.85888	1.84982	0.887383	664	6584	921	11956	0.720955	0.550686	1.63e-24	3.41e-32	7.12e-54
ZFHX3	3.16123	1.71761	1.84048	0.88008	638	6466	921	11956	0.692725	0.540816	1.27e-19	8.43e-108	3.12e-124
APBB1IP	5.68347	3.09068	1.83891	0.878849	784	8312	921	11956	0.851249	0.695216	2.42e-26	3.44e-15	7.76e-39
IFNGR1	4.80558	2.63823	1.82152	0.86514	725	7861	921	11956	0.787188	0.657494	9e-17	7.31e-86	1.54e-99
ABCC4	2.54	1.41109	1.80003	0.848017	549	5144	921	11956	0.596091	0.430244	2.69e-22	2.33e-10	4.57e-30
RNF213	1.83576	1.02575	1.78967	0.839695	492	4415	921	11956	0.534202	0.369271	1.69e-22	1.19e-05	1.25e-25
ITPR2	2.84142	1.59806	1.77804	0.830291	586	5743	921	11956	0.636265	0.480345	5.46e-20	9.05e-149	1.91e-165
UVRAG	1.87616	1.0592	1.77129	0.8248	497	4824	921	11956	0.539631	0.403479	1.32e-15	6.87e-25	8.27e-38
TBXAS1	6.30501	3.5647	1.76873	0.822717	806	9177	921	11956	0.875136	0.767564	1.7e-15	5.71e-08	5.02e-21
SPIDR	2.32813	1.31699	1.76777	0.82193	547	5229	921	11956	0.59392	0.437354	4.78e-20	3.92e-10	1.26e-27
CEP350	2.10041	1.18908	1.76642	0.820828	518	5006	921	11956	0.562432	0.418702	3.24e-17	6.97e-10	1.35e-24
JAZF1	2.72872	1.54925	1.76132	0.816658	589	6109	921	11956	0.639522	0.510957	3.98e-14	6.83e-13	1.63e-24
PSMA1	2.68347	1.52607	1.75842	0.814278	602	6205	921	11956	0.653637	0.518986	1.88e-15	1.23e-31	2.46e-44
FOXN3	7.50063	4.31619	1.73779	0.797254	835	9376	921	11956	0.906623	0.784209	1.23e-21	1.26e-10	1.12e-29
SHTN1	2.14212	1.24552	1.71986	0.782288	540	5359	921	11956	0.586319	0.448227	6.98e-16	3.9e-11	1.63e-24
MEF2C	7.8558	4.62055	1.70019	0.765694	839	9074	921	11956	0.910966	0.758949	7.78e-31	1.56e-78	3.02e-106
PICALM	4.56149	2.70679	1.6852	0.752923	750	8389	921	11956	0.814332	0.701656	4.94e-14	1.32e-52	9.86e-64
PRPF38B	1.79874	1.06924	1.68227	0.750408	485	4994	921	11956	0.526602	0.417698	1.74e-10	6.11e-10	4.74e-18
LDLRAD4	11.4522	6.81852	1.67957	0.748093	875	9801	921	11956	0.950054	0.819756	2.91e-30	1.11e-85	8.54e-113
LPP	2.85229	1.69952	1.67829	0.746992	581	6269	921	11956	0.630836	0.524339	3.97e-10	2.47e-59	1.55e-66
EPB41L2	5.24814	3.14064	1.67104	0.740748	760	8185	921	11956	0.82519	0.684594	1.17e-20	5.36e-54	1.07e-71
IFI16	2.04089	1.22136	1.67099	0.740706	544	5037	921	11956	0.590662	0.421295	3.72e-23	8.92e-17	2.97e-37
IL18	2.77716	1.66361	1.66936	0.739297	584	6176	921	11956	0.634093	0.516561	4.95e-12	7.47e-16	2.29e-25
MAML3	2.43436	1.47705	1.64812	0.720822	540	5604	921	11956	0.586319	0.468719	6.39e-12	3.92e-27	2.19e-36
MGAT4A	2.06495	1.25482	1.64561	0.718624	528	5763	921	11956	0.57329	0.482017	1.08e-07	6.3e-12	2.91e-17
PDE3B	5.90731	3.60095	1.64049	0.714123	669	7318	921	11956	0.726384	0.612078	2.5e-12	7e-39	2.02e-48
OTUD1	4.06468	2.48986	1.63249	0.707076	503	5320	921	11956	0.546145	0.444965	3.17e-09	1.75e-27	4.55e-34
AL078590.2	4.88786	2.99996	1.62931	0.704259	654	7174	921	11956	0.710098	0.600033	2.42e-11	7.17e-80	3.61e-88
FAM149A	2.47105	1.51997	1.62573	0.701083	570	5842	921	11956	0.618893	0.488625	2.43e-14	3.83e-34	1.02e-45
NCK2	2.25321	1.40255	1.6065	0.683925	556	5878	921	11956	0.603692	0.491636	5.65e-11	7.65e-25	3.46e-33
SYK	1.78127	1.11252	1.60112	0.67908	516	5283	921	11956	0.560261	0.44187	4.18e-12	1.2e-11	2.64e-21
IGSF21	2.19186	1.37615	1.59275	0.671518	522	5598	921	11956	0.566775	0.468217	8.21e-09	2.6e-38	2.27e-44
MCF2L	1.72516	1.08657	1.58772	0.666957	464	4285	921	11956	0.5038	0.358397	4.61e-18	6.83e-23	2.9e-38
CYFIP1	3.58616	2.26037	1.58654	0.665884	664	7339	921	11956	0.720955	0.613834	4.82e-11	2.4e-39	1.32e-47
PALD1	3.4539	2.17914	1.58499	0.66447	658	7240	921	11956	0.714441	0.605554	3.49e-11	3.02e-16	6.41e-25
STAG1	1.59605	1.00764	1.58394	0.66352	467	4651	921	11956	0.507058	0.38901	3e-12	1.08e-153	1.23e-162
DNAJA1	4.40933	2.79188	1.57934	0.659322	634	7484	921	11956	0.688382	0.625962	0.000148093	1.39e-49	2.51e-51
MYO1E	6.2768	3.98033	1.57696	0.657142	666	7758	921	11956	0.723127	0.648879	4.04e-06	4.78e-18	1.03e-21
SH3KBP1	1.62104	1.03513	1.56603	0.64711	462	4903	921	11956	0.501629	0.410087	7.19e-08	5.08e-63	5.87e-68
TM6SF1	1.82687	1.16794	1.56419	0.645411	511	5161	921	11956	0.554832	0.431666	6.34e-13	1.36e-33	9.06e-44
ARHGAP6	2.02481	1.2948	1.5638	0.645055	480	4605	921	11956	0.521173	0.385162	1.08e-15	9.78e-10	5.96e-23
ABR	3.08402	1.98186	1.55613	0.637958	623	6883	921	11956	0.676439	0.575694	1.79e-09	1.07e-33	1.85e-40
SRGAP2B	5.74535	3.70771	1.54957	0.631867	777	8595	921	11956	0.843648	0.718886	8.66e-18	5.04e-62	7.92e-77
RASSF4	2.34624	1.51473	1.54895	0.631289	520	5552	921	11956	0.564604	0.464369	5.28e-09	1.23e-20	4.28e-27
DOCK10	1.6844	1.09573	1.53724	0.620339	468	4587	921	11956	0.508143	0.383657	1.98e-13	7.56e-50	2.15e-60
ADAM28	3.51543	2.28919	1.53566	0.618862	685	7535	921	11956	0.743757	0.630228	1.93e-12	3.69e-35	7.63e-45
TBC1D14	2.10011	1.36968	1.53328	0.616625	545	5493	921	11956	0.591748	0.459435	9.73e-15	2.11e-33	2.22e-45
CACNA1A	2.06941	1.35109	1.53166	0.615096	498	4958	921	11956	0.540717	0.414687	1.36e-13	3.47e-13	2.81e-24
DOCK8	4.79401	3.13325	1.53004	0.613571	741	8054	921	11956	0.80456	0.673637	1.32e-17	4.43e-15	4.27e-30
EVL	1.57226	1.02772	1.52986	0.613404	484	4868	921	11956	0.525516	0.40716	3.33e-12	4.16e-08	6.16e-18
FGD4	5.20747	3.40985	1.52718	0.610873	743	8110	921	11956	0.806732	0.678321	4.84e-17	8.13e-23	3.52e-37
NCOA3	1.98416	1.3009	1.52522	0.609018	513	5381	921	11956	0.557003	0.450067	3.81e-10	3.69e-19	9.18e-27
TBC1D1	1.91504	1.26098	1.5187	0.602836	517	5581	921	11956	0.561346	0.466795	3.3e-08	4.37e-08	5.08e-14
IER2	7.88928	5.19995	1.51718	0.601394	690	8218	921	11956	0.749186	0.687354	7.32e-05	3.69e-15	1.18e-17
SORT1	2.74148	1.80821	1.51613	0.600394	581	6138	921	11956	0.630836	0.513382	5.05e-12	9.49e-29	4.39e-38
MEF2A	7.76713	5.13732	1.5119	0.596367	849	9862	921	11956	0.921824	0.824858	2.21e-16	2.93e-40	8.29e-54
CEP170	2.00397	1.32752	1.50956	0.594131	513	5616	921	11956	0.557003	0.469722	3.84e-07	3.58e-22	8.96e-27
HSPD1	11.0577	7.40284	1.49371	0.578904	768	8374	921	11956	0.833876	0.700401	2.28e-19	0.000573679	6.72e-21
RGS2	4.92835	3.30206	1.49251	0.57774	610	7366	921	11956	0.662324	0.616092	0.00538598	1.79e-20	4.98e-21
ZBTB16	3.14201	2.10882	1.48994	0.575252	549	6220	921	11956	0.596091	0.520241	9.7e-06	2.33e-36	2.13e-39
GALNT2	2.11556	1.42091	1.48888	0.574224	541	5877	921	11956	0.587405	0.491552	2.31e-08	6.52e-64	2.47e-69
IL6ST	3.98714	2.69376	1.48014	0.565733	701	7825	921	11956	0.761129	0.654483	1.49e-11	5.18e-12	4.02e-21
SCAMP2	1.65804	1.13442	1.46158	0.547525	502	5445	921	11956	0.54506	0.45542	1.75e-07	7.59e-12	5.61e-17
LHFPL2	3.66125	2.50838	1.45961	0.545581	691	7570	921	11956	0.750271	0.633155	2.78e-13	1.24e-40	4.2e-51
MERTK	4.5262	3.11018	1.45529	0.541302	707	7858	921	11956	0.767644	0.657243	2.23e-12	5.74e-41	1.54e-50
ARGLU1	2.14777	1.47687	1.45427	0.54029	568	6377	921	11956	0.616721	0.533372	9.04e-07	1.58e-11	5.7e-16
USP4	1.6913	1.16353	1.45359	0.539618	480	5321	921	11956	0.521173	0.445049	9.02e-06	7.19e-09	2.03e-12
AP1B1	2.10674	1.45669	1.44625	0.532313	561	6223	921	11956	0.609121	0.520492	2.2e-07	1.14e-13	1.15e-18
UBE2E2	2.87192	1.98647	1.44574	0.531812	629	7058	921	11956	0.682953	0.590331	2.76e-08	8.15e-06	6.78e-12
CHST11	7.90925	5.55122	1.42478	0.510737	819	9566	921	11956	0.889251	0.8001	3.26e-12	6.53e-20	1.53e-29
PTPRC	5.31006	3.73805	1.42054	0.506439	779	9020	921	11956	0.84582	0.754433	6.97e-11	7.38e-31	4.82e-39
ARL5A	2.33832	1.64866	1.41831	0.504177	555	6293	921	11956	0.602606	0.526347	8.16e-06	1.23e-37	9.82e-41

## Sheet: Cluster 6
Gene	ExpA	ExpB	FoldChange	log2FC	ExpFreqA	ExpFreqB	TotalA	TotalB	ExpFractionA	ExpFractionB	fishers.pval	wilcoxon.pval	combined.pval
HSPE1	10.4588	3.10118	3.37254	1.75383	767	6647	915	11962	0.838251	0.555676	2.72263e-69	5.37679e-23	3.07646e-89
HSPD1	20.2982	6.69785	3.03056	1.59958	869	8273	915	11962	0.949727	0.691607	9.67892e-81	7.22593e-10	1.44276e-87
HSPB1	20.7675	7.69286	2.69958	1.43273	771	7008	915	11962	0.842623	0.585855	4.10807e-59	2.16312e-08	1.36038e-64
CACYBP	2.13536	0.83274	2.56425	1.35854	469	3545	915	11962	0.512568	0.296355	3.49437e-39	2.90875e-58	2.25679e-94
HSP90AA1	78.6104	35.3709	2.22246	1.15216	910	11224	915	11962	0.994536	0.938305	3.27503e-18	1.2661e-215	2.22287e-230
HSP90AB1	35.3431	17.7168	1.99489	0.996313	905	11249	915	11962	0.989071	0.940395	4.86343e-13	5.36063e-165	1.06265e-174
HSPA1A	122.28	69.2685	1.76531	0.819921	914	9625	915	11962	0.998907	0.804631	4.02134e-81	1.81891e-13	1.57592e-91
BAG3	7.61075	4.36602	1.74318	0.80172	703	5632	915	11962	0.768306	0.470824	2.05443e-70	5.06236e-189	6.18846e-256
HSPH1	11.0749	6.39654	1.73139	0.791929	808	6361	915	11962	0.88306	0.531767	2.15962e-108	1.2031e-168	1.65134e-273
HIST1H1E	4.43516	2.60312	1.70379	0.768744	611	6302	915	11962	0.66776	0.526835	1.04622e-16	1.10763e-16	8.63738e-31
HIST1H1C	2.22456	1.31197	1.69558	0.761782	466	4785	915	11962	0.50929	0.400017	1.48155e-10	9.74695e-25	1.13965e-32
PTGES3	3.37869	2.02847	1.66563	0.736069	664	7339	915	11962	0.725683	0.613526	7.34904e-12	1.39481e-132	3.38518e-141
HSPA8	14.5501	8.75588	1.66175	0.732704	854	9532	915	11962	0.933333	0.796857	3.99068e-29	1.8446e-07	6.0286e-34
UBB	7.99016	4.86964	1.64081	0.714409	793	9288	915	11962	0.866667	0.776459	2.29273e-11	3.7299e-25	6.99071e-34
HMOX1	4.36887	2.70409	1.61565	0.692119	614	6626	915	11962	0.671038	0.553921	3.92709e-12	4.3185e-08	7.49948e-18
HSPA5	6.15732	3.98551	1.54493	0.627539	659	7978	915	11962	0.720219	0.666945	0.000890317	9.99719e-29	6.45268e-30
DNAJA1	4.25004	2.80488	1.51523	0.599538	681	7437	915	11962	0.744262	0.621719	3.82027e-14	1.80639e-32	7.24504e-44
DNAJB6	4.6925	3.1023	1.51259	0.597017	693	7900	915	11962	0.757377	0.660425	8.67208e-10	2.35235e-127	6.39408e-134
SELENOK	2.20345	1.46384	1.50526	0.590013	521	5980	915	11962	0.569399	0.499916	5.10397e-05	1.49949e-06	1.85924e-09
ICAM1	3.9104	2.66218	1.46887	0.554707	619	6712	915	11962	0.676503	0.56111	7.47121e-12	7.35273e-10	2.61764e-19
MIDN	2.29449	1.57015	1.46131	0.547264	548	6123	915	11962	0.598907	0.511871	3.62271e-07	8.43465e-13	1.33324e-17
NINJ1	5.36071	3.78717	1.41549	0.501305	709	8316	915	11962	0.774863	0.695201	2.2289e-07	1.9152e-25	3.1261e-30

## Sheet: Cluster 7
Gene	ExpA	ExpB	FoldChange	log2FC	ExpFreqA	ExpFreqB	TotalA	TotalB	ExpFractionA	ExpFractionB	fishers.pval	wilcoxon.pval	combined.pval
USP2	1.59369	0.663536	2.40182	1.26413	460	3081	886	11991	0.519187	0.256943	2.83646e-57	3.45221e-20	1.72357e-74
MT1X	4.96626	2.28525	2.17318	1.1198	609	5090	886	11991	0.687359	0.424485	3.91066e-52	3.21438e-19	2.0358e-68
EMP3	3.62619	1.68342	2.15405	1.10705	560	4948	886	11991	0.632054	0.412643	9.99884e-37	1.57888e-29	2.37138e-63
DDAH2	1.79013	0.947333	1.88965	0.918119	518	4553	886	11991	0.58465	0.379701	1.80405e-32	2.40431e-31	6.27185e-61
LMNA	3.47989	1.92946	1.80356	0.850849	596	4811	886	11991	0.672686	0.401218	1.34023e-55	1.08458e-29	2.82059e-82
SPHK1	2.08642	1.17693	1.77277	0.826002	507	4608	886	11991	0.572235	0.384288	1.35737e-27	4.01473e-22	6.11054e-47
MT2A	167.969	94.9467	1.76909	0.823006	859	11053	886	11991	0.969526	0.921775	9.65108e-09	7.29725e-33	6.58163e-39
PNP	1.75106	0.998314	1.75401	0.810659	520	4260	886	11991	0.586907	0.355266	2.14931e-41	4.16841e-13	1.1033e-51
MYADM	2.37345	1.41005	1.68323	0.751234	555	5133	886	11991	0.626411	0.428071	3.664e-30	1.87925e-24	8.49748e-52
SERPINE1	26.0051	15.4665	1.68138	0.749643	697	6485	886	11991	0.786682	0.540822	3.62237e-49	7.82386e-28	4.95837e-74
PLIN2	10.4089	6.28343	1.65657	0.728199	754	8261	886	11991	0.851016	0.688933	5.40556e-27	9.46494e-44	8.2142e-68
TXNIP	5.97603	3.62698	1.64766	0.720421	659	6950	886	11991	0.743792	0.579601	9.58003e-23	5.76316e-40	7.84286e-60
ESYT2	3.63241	2.20504	1.64732	0.72012	628	5314	886	11991	0.708804	0.443166	1.81455e-53	4.77738e-34	1.72653e-84
ZNF385A	1.22686	0.746976	1.64243	0.715833	448	4032	886	11991	0.505643	0.336252	2.35545e-23	9.68368e-22	2.31491e-42
SELENOS	3.71874	2.29831	1.61803	0.694242	695	7102	886	11991	0.784424	0.592278	1.11543e-31	8.12413e-14	9.28051e-43
FPR1	5.25417	3.28357	1.60014	0.678197	761	8162	886	11991	0.858916	0.680677	3.04615e-32	9.08832e-64	6.05534e-93
TAGLN2	2.59827	1.63851	1.58575	0.665169	576	5576	886	11991	0.650113	0.465015	1.58253e-26	1.45919e-47	3.88528e-71
RHOC	1.38264	0.872622	1.58446	0.663992	472	4439	886	11991	0.532731	0.370194	3.10662e-21	2.16307e-32	8.13989e-51
FDX1	3.14016	1.98484	1.58207	0.661815	604	6040	886	11991	0.681716	0.503711	5.12058e-25	2.33081e-36	1.65872e-58
SYAP1	2.98724	1.91081	1.56333	0.644623	572	5740	886	11991	0.645598	0.478692	7.00034e-22	4.96435e-32	4.2325e-51
TBC1D8	1.82208	1.16576	1.56299	0.644312	486	4022	886	11991	0.548533	0.335418	6.89649e-36	8.88922e-22	7.99619e-55
RDX	2.2178	1.42373	1.55774	0.639457	559	5405	886	11991	0.630926	0.450755	2.90606e-25	7.64157e-31	2.81682e-53
TUBB4B	2.0151	1.29653	1.55423	0.636195	577	5458	886	11991	0.651242	0.455175	1.12907e-29	3.92312e-21	5.07801e-48
LDHA	5.37821	3.46043	1.5542	0.636175	722	7679	886	11991	0.814898	0.640397	3.31685e-28	1.49662e-29	6.48532e-55
CEBPA	1.73647	1.12452	1.54418	0.626843	491	4578	886	11991	0.554176	0.381786	1.70764e-23	5.51909e-18	8.78021e-39
NFIL3	2.93968	1.90455	1.5435	0.626205	641	6383	886	11991	0.723476	0.532316	2.76479e-29	1.62009e-25	5.54706e-52
ADM	8.63358	5.60686	1.53982	0.622765	725	7674	886	11991	0.818284	0.63998	1.75138e-29	6.18992e-31	1.48273e-57
RAMP1	2.49722	1.62957	1.53244	0.615831	590	5577	886	11991	0.665914	0.465099	4.49679e-31	7.48615e-31	4.72112e-59
UCP2	2.06641	1.35175	1.52869	0.612296	550	5567	886	11991	0.620767	0.464265	1.98715e-19	3.20836e-70	1.30109e-86
CALM1	10.3356	6.76559	1.52767	0.611338	823	9917	886	11991	0.928894	0.827037	1.10376e-17	7.62825e-58	1.44452e-72
MPP1	2.20892	1.44674	1.52682	0.610534	558	5514	886	11991	0.629797	0.459845	1.50384e-22	7.1566e-32	1.32338e-51
TMBIM1	2.22436	1.46012	1.52341	0.607307	616	6049	886	11991	0.69526	0.504462	1.05271e-28	1.20795e-26	1.5908e-52
TUBA1C	2.37206	1.56006	1.52049	0.60454	611	6063	886	11991	0.689616	0.505629	1.12152e-26	3.08108e-47	5.80001e-71
GSTM3	3.21898	2.14103	1.50347	0.588297	640	6297	886	11991	0.722348	0.525144	5.22032e-31	2.33079e-25	1.55069e-53
DENND4C	2.08568	1.3899	1.5006	0.585538	576	5432	886	11991	0.650113	0.453006	6.89314e-30	3.00423e-13	2.00833e-40
SLC31A2	1.84767	1.23502	1.49607	0.581178	544	5487	886	11991	0.613995	0.457593	2.49039e-19	6.1572e-45	2.23315e-61
BID	1.97722	1.33416	1.48199	0.56754	527	5282	886	11991	0.594808	0.440497	7.22127e-19	9.53204e-28	7.22681e-44
ALPK3	1.58569	1.07438	1.47591	0.561602	470	3756	886	11991	0.530474	0.313235	9.56558e-38	6.8e-45	1.22247e-79
ANXA11	1.98712	1.34787	1.47427	0.560001	582	5661	886	11991	0.656885	0.472104	1.68627e-26	3.45932e-42	9.08908e-66
LAPTM4A	2.69504	1.83348	1.4699	0.555721	669	6947	886	11991	0.755079	0.579351	5.31124e-26	3.72479e-67	4.19712e-90
MIDN	2.30793	1.57091	1.46916	0.554995	609	6062	886	11991	0.687359	0.505546	3.73681e-26	4.39303e-23	1.82263e-46
CLIC1	5.48964	3.74425	1.46615	0.552033	762	8456	886	11991	0.860045	0.705196	9.32662e-26	1.53365e-17	1.39248e-40
SESN2	1.398	0.958103	1.45913	0.545112	457	4281	886	11991	0.515801	0.357018	1.79714e-20	8.02814e-15	1.13865e-32
ARL6IP1	4.39526	3.01477	1.45791	0.543901	762	8408	886	11991	0.860045	0.701193	7.47188e-27	2.59676e-26	2.32971e-50
SLC11A1	9.89345	6.78657	1.4578	0.543792	858	9973	886	11991	0.968397	0.831707	4.07444e-36	4.58787e-34	2.97691e-67
SNHG15	2.52815	1.73511	1.45705	0.543052	593	6138	886	11991	0.6693	0.511884	7.30538e-20	9.76746e-15	5.51737e-32
BCAP31	2.41182	1.6661	1.44758	0.533642	637	6478	886	11991	0.718962	0.540239	6.60028e-26	7.55123e-23	5.47833e-46
SEMA6D	1.5444	1.06715	1.44722	0.53328	490	4279	886	11991	0.553047	0.356851	3.53758e-30	2.62515e-19	1.03637e-46
IFI30	8.27046	5.74327	1.44003	0.526096	771	8215	886	11991	0.870203	0.685097	1.86082e-35	2.84498e-14	5.93774e-47
CALM2	3.71652	2.5818	1.43951	0.525576	699	7839	886	11991	0.788939	0.65374	2.09254e-17	5.76866e-19	9.82619e-34
KLF3	3.65945	2.54797	1.43622	0.522277	677	7442	886	11991	0.764108	0.620632	1.56684e-18	6.83973e-19	8.98318e-35
NDUFA6	1.45156	1.01372	1.43191	0.517941	499	5036	886	11991	0.563205	0.419982	1.74091e-16	3.77886e-22	5.69807e-36
ATP6V0D1	1.07703	0.755771	1.42508	0.511039	462	4299	886	11991	0.521445	0.358519	1.74408e-21	3.98531e-33	8.5772e-52
CD63	8.33899	5.85263	1.42483	0.510787	811	9462	886	11991	0.91535	0.789092	8.43362e-23	2.35257e-14	1.6509e-34
UBE2F	3.83647	2.69278	1.42473	0.510687	726	7894	886	11991	0.819413	0.658327	6.47257e-25	1.93862e-17	1.19429e-39
SPI1	5.14157	3.62052	1.42012	0.506014	740	8633	886	11991	0.835214	0.719957	8.98205e-15	1.0463e-29	9.4048e-42
MAP7D1	1.48884	1.04949	1.41863	0.504501	518	5179	886	11991	0.58465	0.431907	1.60981e-18	4.35751e-35	8.49411e-51
RAB14	1.25514	0.885698	1.41712	0.502963	481	4619	886	11991	0.542889	0.385206	6.33856e-20	3.54285e-28	2.43457e-45

## Sheet: Cluster 8
Gene	ExpA	ExpB	FoldChange	log2FC	ExpFreqA	ExpFreqB	TotalA	TotalB	ExpFractionA	ExpFractionB	fishers.pval	wilcoxon.pval	combined.pval
AC084871.1	16.0743	2.17726	7.3828	2.88417	559	4567	671	12206	0.833085	0.37416	3.4683e-125	5.43333e-31	6.73249e-153
AC245014.3	5.08231	0.819159	6.2043	2.63327	421	2688	671	12206	0.627422	0.22022	3.44562e-106	3.58852e-105	5.9886e-208
AC007952.4	7.67503	1.27767	6.00704	2.58666	402	2785	671	12206	0.599106	0.228166	2.66303e-88	7.93274e-156	1.18254e-240
AC012447.1	3.64953	0.7338	4.97347	2.31425	396	2914	671	12206	0.590164	0.238735	1.04112e-78	1.60465e-08	3.31636e-84
AC103591.3	6.72466	1.35904	4.94809	2.30687	432	3806	671	12206	0.643815	0.311814	9.12137e-66	2.05728e-35	4.3278e-98
CCDC200	2.99674	0.655672	4.57048	2.19235	336	3025	671	12206	0.500745	0.247829	2.16058e-42	1.02488e-33	3.82856e-73
TEX14	20.7034	4.58911	4.51142	2.17358	646	7836	671	12206	0.962742	0.641979	3.50337e-87	2.30399e-43	2.40737e-127
WDR74	6.5279	1.49262	4.37345	2.12877	542	5033	671	12206	0.80775	0.412338	1.14348e-92	3.13204e-46	1.13704e-135
AL021155.5	2.2607	0.518409	4.36084	2.12461	350	2389	671	12206	0.52161	0.195723	1.16734e-73	8.08474e-53	2.72634e-123
CROCC	4.56784	1.05042	4.34858	2.12055	507	4006	671	12206	0.755589	0.328199	2.12913e-107	1.13834e-27	7.48095e-132
Z93241.1	3.26561	0.801122	4.0763	2.02726	373	3149	671	12206	0.555887	0.257988	1.78603e-56	1.7748e-05	4.44743e-59
C12orf57	5.70021	1.48807	3.83059	1.93757	501	5502	671	12206	0.746647	0.450762	7.86761e-52	3.194e-09	3.4737e-58
AC020916.1	5.13242	1.34575	3.8138	1.93123	529	4637	671	12206	0.788376	0.379895	5.783e-98	3.99691e-108	1.09143e-202
AL390957.1	1.88682	0.530044	3.55975	1.83177	372	2845	671	12206	0.554396	0.233082	3.06323e-67	1.31545e-12	7.314e-77
DECR1	2.70187	0.793851	3.4035	1.76702	356	3588	671	12206	0.530551	0.293954	3.20953e-35	1.06123e-68	8.07032e-101
SSPN	3.01965	0.940572	3.21044	1.68277	429	3920	671	12206	0.639344	0.321154	2.78984e-60	1.74623e-44	1.16378e-101
CREB1	2.14229	0.673278	3.18187	1.66988	388	3426	671	12206	0.578241	0.280682	7.50043e-55	1.61679e-52	2.96958e-104
MIR222HG	2.94726	1.04054	2.83242	1.50204	408	3692	671	12206	0.608048	0.302474	1.45162e-56	6.04736e-11	1.34399e-64
P2RY13	2.50372	0.909293	2.75348	1.46126	367	3553	671	12206	0.546945	0.291086	7.98233e-41	1.52416e-115	4.35196e-153
C9orf72	3.60303	1.3239	2.72154	1.44442	515	5529	671	12206	0.767511	0.452974	7.18176e-59	5.44182e-156	1.92435e-211
SPIDR	3.36444	1.28073	2.62698	1.3934	476	5300	671	12206	0.709389	0.434213	1.75179e-44	2.46847e-34	7.74632e-76
AZIN1-AS1	5.06699	1.9303	2.62498	1.39231	502	5736	671	12206	0.748137	0.469933	3.92975e-46	4.8626e-46	4.0107e-89
GPR132	2.22726	0.849597	2.62155	1.39042	362	3657	671	12206	0.539493	0.299607	4.8442e-36	1.04297e-08	5.08739e-42
OTUD1	6.12325	2.40895	2.54188	1.34589	467	5356	671	12206	0.695976	0.438801	4.4067e-39	4.06543e-54	3.80257e-90
AC012150.1	2.38689	0.939813	2.53976	1.34469	427	4140	671	12206	0.636364	0.339177	2.14113e-52	3.7963e-08	1.11407e-57
CH25H	24.2671	9.66002	2.51212	1.3289	607	7919	671	12206	0.90462	0.648779	5.76431e-51	6.8525e-11	5.53331e-59
LPAR6	3.67942	1.52754	2.40873	1.26827	496	5982	671	12206	0.739195	0.490087	1.57961e-37	1.07328e-08	1.76468e-43
MCF2L2	3.85951	1.60825	2.39982	1.26293	505	5693	671	12206	0.752608	0.46641	7.55565e-49	1.37796e-24	1.73606e-70
AC022509.3	2.58414	1.08177	2.38881	1.25629	382	3824	671	12206	0.5693	0.313289	3.41836e-40	1.18992e-17	5.32218e-55
HOOK2	1.95732	0.821342	2.38308	1.25283	397	4166	671	12206	0.591654	0.341308	1.23296e-37	1.03355e-15	1.53546e-50
RGS1	45.3068	19.0658	2.37633	1.24874	666	10934	671	12206	0.992548	0.895789	2.80506e-24	1.23707e-16	3.18757e-38
AC022217.3	2.32923	0.982846	2.36988	1.24482	419	4572	671	12206	0.624441	0.37457	6.05493e-37	1.04264e-26	9.10477e-61
NFKBIZ	5.78647	2.46763	2.34494	1.22955	530	6634	671	12206	0.789866	0.543503	1.6888e-38	4.93064e-31	1.31364e-66
AC002451.1	2.84344	1.21914	2.33232	1.22177	358	4208	671	12206	0.533532	0.344748	2.49482e-22	1.88374e-114	1.46912e-133
TAGAP	4.57689	2.02719	2.25775	1.17489	444	5679	671	12206	0.661699	0.465263	2.4189e-23	2.85908e-28	8.05678e-49
TLR1	2.18264	0.967441	2.2561	1.17383	404	4358	671	12206	0.602086	0.357038	6.1966e-36	1.53802e-14	1.08528e-47
MYLIP	2.15485	0.956075	2.25385	1.17239	396	4202	671	12206	0.590164	0.344257	1.84199e-36	5.68502e-21	1.36027e-54
BCL6	3.34287	1.49139	2.24145	1.16443	449	5481	671	12206	0.669151	0.449041	5.80982e-29	3.46557e-24	2.41681e-50
IPCEF1	3.59874	1.62415	2.21577	1.14781	435	4889	671	12206	0.648286	0.400541	3.88466e-36	2.47672e-27	1.38352e-60
DLEU1	2.31439	1.04736	2.20974	1.14388	397	4449	671	12206	0.591654	0.364493	6.33075e-31	4.17247e-14	2.67695e-42
PRDM1	3.39781	1.55468	2.18554	1.12799	440	5029	671	12206	0.655738	0.41201	4.04197e-35	9.75334e-35	6.24876e-67
ARRDC3	4.07655	1.86724	2.18319	1.12644	493	6299	671	12206	0.734724	0.516058	1.70421e-29	3.07776e-84	1.3613e-110
RHBDF2	8.24491	3.8005	2.16943	1.11731	624	9382	671	12206	0.929955	0.768638	9.43539e-28	4.25343e-81	9.96456e-106
AL078590.2	6.36299	2.95754	2.15145	1.10531	523	7305	671	12206	0.779434	0.598476	3.50719e-22	1.13318e-22	4.0114e-42
ENSA	4.20121	1.9551	2.14885	1.10356	508	7061	671	12206	0.757079	0.578486	5.4854e-21	8.94049e-12	3.58462e-30
INTS6	2.12878	0.993703	2.14226	1.09914	391	4609	671	12206	0.582712	0.377601	1.89639e-25	4.28357e-15	7.39295e-38
IL6R	1.46093	0.699716	2.08789	1.06205	340	3655	671	12206	0.506706	0.299443	1.47142e-27	9.0859e-06	9.94566e-31
PMAIP1	2.25675	1.0819	2.08591	1.06068	347	4045	671	12206	0.517139	0.331394	7.81914e-22	2.19302e-09	1.19241e-28
IER3	4.81182	2.31305	2.0803	1.05679	448	5779	671	12206	0.66766	0.473456	6.13791e-23	2.70087e-14	1.38238e-34
RNF122	1.88963	0.929893	2.0321	1.02297	371	4066	671	12206	0.552906	0.333115	1.05541e-29	6.87324e-33	1.02847e-59
RSRP1	2.08293	1.03189	2.01856	1.01333	402	4872	671	12206	0.599106	0.399148	4.55996e-24	2.12186e-44	1.50268e-65
ZFP36L1	8.29357	4.12999	2.00813	1.00585	562	8419	671	12206	0.837556	0.689743	1.3643e-17	4.44486e-07	3.3025e-22
SDCCAG8	2.10851	1.07721	1.95738	0.968925	390	4976	671	12206	0.581222	0.407668	1.39916e-18	3.44442e-48	7.2963e-64
KLF7	1.92687	0.984771	1.95666	0.968397	377	4428	671	12206	0.561848	0.362772	2.78434e-24	2.16559e-19	5.92209e-41
RIN2	2.78186	1.42752	1.94873	0.962534	431	5281	671	12206	0.642325	0.432656	3.27233e-26	1.57704e-15	4.83883e-39
MEF2C	8.97605	4.62523	1.94067	0.956557	624	9289	671	12206	0.929955	0.761019	1.35742e-29	5.74452e-09	6.74068e-36
CTTNBP2	2.55059	1.31758	1.93581	0.952938	410	4930	671	12206	0.611028	0.4039	1.11999e-25	1.89857e-14	1.91473e-37
SLC38A2	3.40319	1.75815	1.93567	0.952831	461	6260	671	12206	0.687034	0.512863	6.19779e-19	7.97514e-11	3.27101e-27
PPP1R10	1.61148	0.838124	1.92273	0.943155	357	3990	671	12206	0.532042	0.326888	2.31606e-26	2.2699e-49	9.04425e-73
TNFAIP3	25.5321	13.2827	1.92221	0.942767	633	10102	671	12206	0.943368	0.827626	2.08304e-18	2.46283e-34	6.10999e-50
WSB1	6.66805	3.49143	1.90983	0.933447	599	8856	671	12206	0.892697	0.725545	4.39861e-25	8.17174e-14	3.13502e-36
CITED2	3.71116	1.94692	1.90617	0.930675	402	5530	671	12206	0.599106	0.453056	1.81349e-13	4.51496e-06	3.49182e-17
P2RY12	4.20069	2.21092	1.89997	0.925979	510	6546	671	12206	0.76006	0.536294	2.24529e-31	6.43399e-24	1.80536e-52
TOM1	2.12279	1.12842	1.88121	0.911661	385	5225	671	12206	0.57377	0.428068	1.84726e-13	6.07977e-34	1.1995e-44
NFKBIA	53.8848	28.695	1.87784	0.909077	664	11368	671	12206	0.989568	0.931345	1.78782e-12	1.87795e-26	2.93061e-36
IFRD1	4.71095	2.51725	1.87147	0.904169	479	6908	671	12206	0.71386	0.565951	1.75949e-14	6.93551e-24	1.04941e-35
RHOB	43.4223	23.2609	1.86675	0.900531	661	10974	671	12206	0.985097	0.899066	1.25082e-18	2.17417e-07	1.56545e-23
ETNK1	1.76167	0.947801	1.85869	0.894287	377	4630	671	12206	0.561848	0.379322	1.63298e-20	2.5007e-205	2.11398e-222
SPATA13	2.72355	1.46973	1.8531	0.88994	445	5853	671	12206	0.663189	0.479518	1.10199e-20	1.09864e-22	1.18063e-40
FAM53B	3.37897	1.8278	1.84866	0.88648	475	6512	671	12206	0.707899	0.533508	3.39088e-19	3.1587e-90	2.67353e-106
BCL2A1	6.19766	3.35795	1.84567	0.884141	478	6881	671	12206	0.71237	0.563739	1.33773e-14	2.00748e-60	4.57611e-72
DLEU2	2.02851	1.10333	1.83853	0.878554	388	4854	671	12206	0.578241	0.397673	5.04349e-20	1.74845e-36	1.12669e-53
LDLRAD4	12.5943	6.85064	1.83841	0.878455	650	10026	671	12206	0.968703	0.821399	5.23265e-31	5.15671e-21	3.16889e-49
GCH1	2.22756	1.21448	1.83418	0.875132	364	4769	671	12206	0.542474	0.390709	1.30917e-14	3.76308e-45	6.66349e-57
IFNGR1	4.90902	2.67693	1.83382	0.874854	536	8050	671	12206	0.798808	0.659512	1.23965e-14	4.24021e-54	8.19555e-66
IER2	9.46108	5.16863	1.83048	0.872223	580	8328	671	12206	0.864382	0.682287	2.09982e-26	1.21076e-20	2.69456e-44
GPR34	4.50171	2.46781	1.82417	0.867244	498	6765	671	12206	0.742176	0.554236	1.35386e-22	7.71058e-12	8.03207e-32
MCF2L	1.96759	1.08632	1.81124	0.856979	344	4405	671	12206	0.512668	0.360888	7.27615e-15	1.27824e-22	7.80934e-35
SLC1A3	32.8633	18.3049	1.79533	0.844246	669	11231	671	12206	0.997019	0.920121	9.55857e-21	6.36074e-09	4.01095e-27
ATF3	6.5845	3.6704	1.79395	0.843137	561	7457	671	12206	0.836066	0.610929	3.49097e-35	2.74289e-16	1.11239e-48
OLR1	15.0128	8.41147	1.78481	0.835768	656	10428	671	12206	0.977645	0.854334	1.00269e-26	8.0429e-23	9.01126e-47
SLA	2.9419	1.64897	1.78408	0.835177	437	6312	671	12206	0.651267	0.517123	9.07502e-12	2.82884e-22	1.95215e-31
HCK	1.79969	1.00886	1.78388	0.83502	344	5027	671	12206	0.512668	0.411847	3.08928e-07	3.99095e-41	1.34403e-45
UBAC2	2.6488	1.48653	1.78187	0.83339	441	5942	671	12206	0.657228	0.48681	5.83183e-18	5.61503e-49	4.97032e-64
RAPGEF2	2.93909	1.65051	1.78071	0.832456	419	5775	671	12206	0.624441	0.473128	2.38369e-14	5.83866e-14	8.74568e-26
KLF6	42.1657	23.7188	1.77774	0.830042	665	10923	671	12206	0.991058	0.894888	2.06883e-23	2.84655e-09	4.29367e-30
FOS	130.487	73.8725	1.76638	0.820799	670	11596	671	12206	0.99851	0.950025	1.96631e-13	4.92317e-59	1.59259e-69
JUN	36.0782	20.428	1.76611	0.820577	648	10596	671	12206	0.965723	0.868098	2.2371e-17	1.173e-22	2.35741e-37
IL1RAP	2.05865	1.16793	1.76265	0.817745	343	4337	671	12206	0.511177	0.355317	1.124e-15	4.26819e-10	2.73438e-23
NFE2L2	1.9546	1.11375	1.75497	0.811444	380	5100	671	12206	0.566319	0.417827	6.16327e-14	1.05271e-12	3.82781e-24
BTG2	5.57923	3.18104	1.7539	0.810568	529	7633	671	12206	0.788376	0.625348	9.00498e-19	5.21688e-48	7.11357e-64
RASA1	1.60715	0.928736	1.73047	0.791161	336	4167	671	12206	0.500745	0.341389	2.10283e-16	4.17588e-23	7.78259e-37
IL1B	22.0538	12.7751	1.7263	0.787686	497	7607	671	12206	0.740686	0.623218	3.72198e-10	7.52008e-46	3.54384e-53
PNN	1.74119	1.01047	1.72314	0.785043	373	5040	671	12206	0.555887	0.412912	4.80173e-13	1.46969e-18	4.97001e-29
VMP1	2.94583	1.71166	1.72104	0.783276	467	6615	671	12206	0.695976	0.541947	2.66627e-15	1.29025e-38	4.19016e-51
USP53	2.78709	1.62067	1.71971	0.782169	387	5193	671	12206	0.576751	0.425447	2.03313e-14	1.19771e-31	2.52584e-43
LINC02798	2.43747	1.41895	1.7178	0.78056	408	5170	671	12206	0.608048	0.423562	1.04915e-20	1.04635e-06	6.67162e-25
CEBPD	35.241	20.5262	1.71687	0.779785	658	11449	671	12206	0.980626	0.937981	3.82782e-07	1.07129e-19	2.43812e-24
GLS	3.75403	2.18743	1.71618	0.779204	475	7115	671	12206	0.707899	0.58291	7.2329e-11	3.48355e-20	1.7424e-28
KCTD12	3.25759	1.89892	1.71549	0.778624	481	6648	671	12206	0.716841	0.54465	6.02673e-19	9.80701e-15	4.44514e-31
KLHL6	2.65285	1.548	1.71373	0.77714	417	5808	671	12206	0.621461	0.475832	2.08327e-13	4.61748e-13	5.63732e-24
IFI16	2.11441	1.2341	1.71332	0.776793	393	5188	671	12206	0.585693	0.425037	5.42422e-16	4.81462e-31	2.76718e-44
IDI1	1.89776	1.11151	1.70737	0.771778	365	4892	671	12206	0.543964	0.400786	3.82308e-13	1.51438e-61	9.82119e-72
BHLHE41	9.00116	5.28831	1.70209	0.767303	621	9113	671	12206	0.925484	0.7466	1.40893e-31	1.09377e-28	2.1023e-57
MBP	1.79589	1.05536	1.70169	0.766968	341	4664	671	12206	0.508197	0.382107	1.39996e-10	7.88944e-18	6.96605e-26
SUSD6	5.27045	3.09739	1.70158	0.766873	544	8066	671	12206	0.81073	0.660823	5.79414e-17	6.03962e-11	2.16675e-25
MAML3	2.53495	1.49113	1.70002	0.765552	430	5714	671	12206	0.640835	0.46813	2.6217e-18	1.2948e-35	4.13512e-51
FRMD4A	14.2313	8.38927	1.69637	0.762451	654	10216	671	12206	0.974665	0.836965	7.00427e-30	2.60787e-29	2.44671e-56
B4GALT1	5.88041	3.47365	1.69286	0.759463	598	9027	671	12206	0.891207	0.739554	1.72572e-21	1.74956e-10	2.15198e-29
ATP8B4	1.58179	0.937962	1.68641	0.753958	340	4301	671	12206	0.506706	0.352368	1.96639e-15	1.64994e-38	3.95366e-51
CREM	1.4846	0.882163	1.6829	0.750953	345	4329	671	12206	0.514158	0.354662	2.68023e-16	8.71247e-12	1.4553e-25
ABCG1	3.07501	1.82852	1.68169	0.749909	445	6328	671	12206	0.663189	0.518434	1.98577e-13	3.40413e-36	7.56529e-47
ARID5A	2.65925	1.58444	1.67836	0.747051	393	5712	671	12206	0.585693	0.467967	2.91551e-09	9.38518e-71	4.97718e-77
ST6GALNAC3	4.13158	2.47206	1.67131	0.740981	504	6380	671	12206	0.751118	0.522694	2.65444e-32	5.46649e-11	1.4124e-40
BRD2	2.39128	1.43192	1.66999	0.739836	433	6207	671	12206	0.645306	0.50852	3.9834e-12	3.82703e-10	7.45957e-20
DUSP1	72.9391	43.764	1.66664	0.736946	668	11480	671	12206	0.995529	0.940521	1.05621e-13	1.60694e-16	1.14134e-27
B3GNT5	17.4401	10.4679	1.66605	0.736434	633	10087	671	12206	0.943368	0.826397	1.01019e-18	2.3366e-55	3.97093e-71
MCL1	11.5048	6.91958	1.66264	0.733475	636	10485	671	12206	0.947839	0.859004	6.3373e-13	1.50145e-15	6.01542e-26
RB1	3.21272	1.94205	1.65429	0.726216	494	7247	671	12206	0.736215	0.593724	6.53022e-14	3.88451e-92	6.1347e-103
SOCS6	3.5097	2.12427	1.65219	0.72438	491	6996	671	12206	0.731744	0.573161	1.4232e-16	4.86338e-45	9.65718e-59
SRSF5	4.74188	2.87184	1.65117	0.723486	512	8319	671	12206	0.76304	0.68155	6.95166e-06	9.47246e-27	4.79369e-30
MIS18BP1	6.83075	4.13785	1.6508	0.723164	562	8090	671	12206	0.837556	0.662789	3.55554e-23	1.18395e-08	2.98639e-29
ABCA1	4.58702	2.77875	1.65075	0.723121	488	7282	671	12206	0.727273	0.596592	5.94482e-12	6.94148e-23	3.21339e-32
CEP68	1.60396	0.972185	1.64985	0.722331	349	4740	671	12206	0.520119	0.388334	2.31055e-11	5.29811e-24	9.6813e-33
CLEC7A	2.60957	1.58839	1.6429	0.716248	434	6121	671	12206	0.646796	0.501475	1.62106e-13	6.04529e-06	4.16166e-17
PDK4	61.2713	37.3662	1.63975	0.713475	653	10574	671	12206	0.973174	0.866295	5.26396e-21	1.19615e-23	6.32633e-42
ANKRD10	2.69329	1.64544	1.63682	0.710893	441	6461	671	12206	0.657228	0.52933	7.54573e-11	1.91187e-71	2.69981e-79
TFRC	3.28421	2.00972	1.63417	0.708557	400	5741	671	12206	0.596125	0.470342	2.32808e-10	1.06557e-60	4.00074e-68
CCNL1	7.47072	4.5787	1.63162	0.706308	611	9512	671	12206	0.910581	0.779289	1.29727e-18	6.77417e-39	1.14308e-54
TGFBR2	2.44309	1.50109	1.62754	0.702695	410	5562	671	12206	0.611028	0.455678	4.39057e-15	2.02041e-13	5.61426e-26
ITPR2	2.65663	1.63369	1.62615	0.701464	455	5874	671	12206	0.678092	0.481239	1.74326e-23	3.04021e-10	3.99174e-31
ANKRD22	2.335	1.43885	1.62282	0.698505	396	5572	671	12206	0.590164	0.456497	1.49172e-11	2.6283e-18	2.60367e-27
C3AR1	3.81063	2.35077	1.62102	0.696899	494	7290	671	12206	0.736215	0.597247	2.81773e-13	1.23015e-12	1.98689e-23
SKIL	3.37771	2.0841	1.6207	0.696619	514	7392	671	12206	0.766021	0.605604	1.30091e-17	1.14653e-07	8.33207e-23
MAT2A	2.6723	1.65196	1.61766	0.693907	423	6144	671	12206	0.630402	0.503359	1.41764e-10	7.20611e-85	2.22111e-92
ARHGEF7	1.73122	1.07115	1.61623	0.692629	344	4683	671	12206	0.512668	0.383664	4.89301e-11	9.91346e-13	2.5408e-21
IL6ST	4.33968	2.70087	1.60677	0.684163	541	7985	671	12206	0.806259	0.654186	2.8397e-17	1.98638e-33	6.45293e-48
KLF10	3.72237	2.33064	1.59715	0.675497	438	6696	671	12206	0.652757	0.548583	1.04163e-07	2.03577e-13	9.818e-19
TSC22D2	2.40658	1.50832	1.59554	0.674047	404	5954	671	12206	0.602086	0.487793	8.00143e-09	2.69459e-10	8.98606e-17
THEMIS2	1.42744	0.896487	1.59227	0.671081	352	4813	671	12206	0.52459	0.394314	3.49863e-11	3.49322e-147	4.42791e-155
CSGALNACT1	2.54249	1.5981	1.59094	0.669881	405	5181	671	12206	0.603577	0.424463	1.50678e-19	6.24756e-28	1.00707e-44
PEAK1	1.76832	1.11196	1.59028	0.669278	338	4565	671	12206	0.503726	0.373996	3.05855e-11	1.59739e-19	3.34627e-28
ARGLU1	2.3397	1.48006	1.58081	0.660665	440	6505	671	12206	0.655738	0.532935	3.66902e-10	5.94876e-05	7.08382e-13
LIMS1	7.17803	4.54095	1.58073	0.660594	589	9625	671	12206	0.877794	0.788547	4.8459e-09	2.81133e-20	8.87747e-27
RUNX1	7.47531	4.72935	1.58062	0.66049	588	9268	671	12206	0.876304	0.759299	1.34304e-13	6.98642e-82	2.04088e-92
PDE3B	5.77199	3.65563	1.57893	0.658948	518	7469	671	12206	0.771982	0.611912	1.02714e-17	8.92094e-14	6.42927e-29
SKI	3.73102	2.3702	1.57413	0.654558	502	6753	671	12206	0.748137	0.553252	3.21979e-24	3.1367e-28	1.196e-49
CCL3L1	27.5508	17.5143	1.57304	0.653558	575	8186	671	12206	0.85693	0.670654	6.43835e-27	1.73955e-54	2.07302e-78
GPCPD1	2.13452	1.35778	1.57206	0.652654	410	5480	671	12206	0.611028	0.44896	2.88179e-16	7.83739e-53	3.54057e-66
NR4A2	4.89135	3.11233	1.5716	0.652238	517	7321	671	12206	0.770492	0.599787	8.69509e-20	1.8316e-31	1.84206e-48
IL10RA	3.26317	2.08292	1.56663	0.647669	473	7094	671	12206	0.704918	0.58119	1.25907e-10	1.14498e-34	1.46969e-42
NFKBID	1.65476	1.05662	1.56609	0.647163	346	4911	671	12206	0.515648	0.402343	9.03654e-09	1.0803e-31	8.86646e-38
IFNGR2	8.90415	5.70632	1.5604	0.641916	597	9906	671	12206	0.889717	0.811568	9.22921e-08	0.000128964	3.11298e-10
IRS2	2.19335	1.40603	1.55996	0.641512	379	5561	671	12206	0.564829	0.455596	3.70113e-08	1.56512e-15	3.02395e-21
SMAP2	11.1435	7.15148	1.55822	0.639894	648	10929	671	12206	0.965723	0.895379	4.18643e-11	1.70721e-11	3.55142e-20
TRA2B	4.62097	2.97616	1.55266	0.634743	529	8348	671	12206	0.788376	0.683926	4.90368e-09	5.32842e-37	2.70841e-43
RNF144B	2.638	1.70462	1.54756	0.629993	378	5517	671	12206	0.563338	0.451991	2.26825e-08	3.28712e-31	6.62032e-37
NUFIP2	2.41107	1.5583	1.54725	0.629706	433	6418	671	12206	0.645306	0.525807	1.33322e-09	2.02558e-15	1.49255e-22
YME1L1	1.70835	1.10615	1.54442	0.627063	339	5068	671	12206	0.505216	0.415206	5.38697e-06	1.7062e-30	7.50692e-34
PFKFB3	3.43011	2.2257	1.54114	0.623997	465	7027	671	12206	0.692996	0.5757	1.41467e-09	9.72636e-40	1.53014e-46
SRSF2	4.26923	2.77768	1.53698	0.620094	506	8218	671	12206	0.754098	0.673275	9.8272e-06	4.82895e-16	2.26821e-19
RAPGEF1	9.06438	5.90299	1.53556	0.618762	615	10062	671	12206	0.916542	0.824349	3.16692e-11	5.36835e-28	1.49555e-36
IRAK3	6.78312	4.41949	1.53482	0.61807	593	9492	671	12206	0.883756	0.77765	5.85565e-12	3.2296e-18	1.26967e-27
SLC2A3	6.95381	4.54254	1.53082	0.614305	507	7996	671	12206	0.755589	0.655088	4.75589e-08	1.11692e-12	2.41065e-18
CCNH	8.43251	5.51054	1.53025	0.613769	579	9306	671	12206	0.862891	0.762412	3.36506e-10	1.18531e-13	2.09706e-21
PDE4B	10.3676	6.77651	1.52993	0.613469	589	9938	671	12206	0.877794	0.81419	1.9141e-05	4.68782e-19	4.85148e-22
RSRC2	1.75964	1.15124	1.52847	0.612089	359	5374	671	12206	0.535022	0.440275	1.94795e-06	3.31155e-59	9.59892e-63
RGS2	5.0829	3.32687	1.52783	0.611488	487	7489	671	12206	0.725782	0.613551	2.83492e-09	5.02957e-31	1.28962e-37
NRP2	3.48708	2.2903	1.52254	0.606483	380	6221	671	12206	0.566319	0.509667	0.00428613	2.48337e-36	9.41315e-37
SRGAP2	9.98519	6.56928	1.51998	0.604054	634	10164	671	12206	0.944858	0.832705	9.2063e-18	1.10117e-19	8.50341e-35
NEDD9	3.92304	2.58225	1.51923	0.603343	477	7364	671	12206	0.710879	0.60331	1.83909e-08	3.10885e-48	7.32986e-54
TRIB1	4.46921	2.94462	1.51776	0.601941	504	7881	671	12206	0.751118	0.645666	1.35403e-08	2.97516e-63	6.57001e-69
SERPINB9	14.3245	9.47837	1.51128	0.595773	638	10452	671	12206	0.95082	0.8563	1.68903e-14	3.98301e-13	4.12147e-25
SRGAP2C	3.36309	2.22596	1.51085	0.595361	489	7182	671	12206	0.728763	0.588399	1.89052e-13	4.83261e-46	1.2301e-56
PDGFB	3.45114	2.28451	1.51067	0.595191	463	7025	671	12206	0.690015	0.575537	3.06539e-09	4.52263e-20	9.03154e-27
SON	4.79107	3.17166	1.51058	0.595107	583	9332	671	12206	0.868852	0.764542	4.43891e-11	1.13992e-09	2.29877e-18
PRPF38B	1.64418	1.09267	1.50473	0.589506	358	5121	671	12206	0.533532	0.419548	8.67213e-09	1.08577e-08	3.56878e-15
SLC8A1	2.27999	1.521	1.49901	0.58401	385	5528	671	12206	0.57377	0.452892	1.26474e-09	1.85287e-128	7.39581e-135
ZFHX3	2.65091	1.77523	1.49328	0.57848	469	6635	671	12206	0.698957	0.543585	1.35982e-15	4.51304e-35	7.01541e-48
PSMA1	2.33019	1.56919	1.48496	0.570425	438	6369	671	12206	0.652757	0.521793	2.68704e-11	3.01729e-66	1.42861e-74
GADD45B	23.5811	15.9273	1.48055	0.566131	636	10613	671	12206	0.947839	0.86949	7.49405e-11	1.18464e-129	2.85134e-137
PLXDC2	14.2825	9.66354	1.47798	0.563624	649	10902	671	12206	0.967213	0.893167	3.92256e-12	1.21343e-08	2.16528e-18
RCSD1	1.72087	1.16456	1.47771	0.563361	364	4865	671	12206	0.542474	0.398574	2.72347e-13	2.65304e-15	4.5878e-26
KLHL5	1.92047	1.3036	1.47321	0.558961	395	5798	671	12206	0.588674	0.475012	9.9312e-09	3.81585e-10	1.55807e-16
CCL3	66.3211	45.171	1.46822	0.554071	626	9467	671	12206	0.932936	0.775602	3.74887e-27	4.01747e-31	1.9856e-55
ST6GAL1	5.03522	3.4315	1.46735	0.553216	542	7852	671	12206	0.80775	0.64329	1.09025e-19	1.14647e-202	6.37025e-219
DAGLB	4.38899	2.99233	1.46674	0.552617	530	8159	671	12206	0.789866	0.668442	1.7592e-11	9.3306e-27	1.40671e-35
CD83	27.8007	18.9664	1.46579	0.551675	663	11074	671	12206	0.988077	0.907259	4.25453e-18	3.04899e-09	7.86194e-25
PPP3R1	1.70359	1.16422	1.46329	0.549214	337	5023	671	12206	0.502235	0.411519	4.33261e-06	3.11113e-13	5.68126e-17
CCL4L2	53.5728	36.6239	1.46278	0.548714	569	8703	671	12206	0.847988	0.71301	1.5451e-15	4.20583e-07	3.23526e-20
CXCL8	7.43071	5.08627	1.46093	0.546891	350	4127	671	12206	0.52161	0.338112	2.8443e-21	4.43172e-81	2.94115e-99
NCOA4	2.36713	1.62177	1.45959	0.545566	400	5965	671	12206	0.596125	0.488694	6.32662e-08	1.47219e-07	3.10224e-13
JDP2	4.73328	3.24789	1.45734	0.543338	546	8429	671	12206	0.813711	0.690562	2.07342e-12	1.11527e-07	1.0154e-17
EGR1	7.04495	4.83649	1.45663	0.54263	462	6209	671	12206	0.688525	0.508684	4.65385e-20	9.69638e-28	4.86067e-45
SRGAP1	2.19847	1.51083	1.45513	0.541151	384	5352	671	12206	0.57228	0.438473	1.63585e-11	7.04423e-15	6.73225e-24
ETV6	2.83171	1.94807	1.4536	0.53963	444	6732	671	12206	0.661699	0.551532	1.65827e-08	0.000585155	2.55769e-10
ARF4	1.59507	1.10176	1.44775	0.533808	342	5438	671	12206	0.509687	0.445519	0.00123258	0.000637711	1.18347e-05
SELPLG	3.01959	2.0877	1.44638	0.532443	439	6556	671	12206	0.654247	0.537113	2.62695e-09	2.7819e-55	1.06971e-61
SRSF7	4.13515	2.86065	1.44552	0.531593	499	8075	671	12206	0.743666	0.66156	8.08207e-06	8.00635e-142	2.18462e-144
BEST1	2.01949	1.39731	1.44527	0.531338	397	5693	671	12206	0.591654	0.46641	2.95273e-10	1.4068e-06	1.51274e-14
TAB2	1.82483	1.26381	1.44392	0.529988	400	5773	671	12206	0.596125	0.472964	5.15614e-10	3.74428e-08	7.62319e-16
QKI	7.84086	5.43714	1.44209	0.528162	625	10076	671	12206	0.931446	0.825496	5.48615e-15	1.1112e-08	3.17929e-21
CLK1	2.46182	1.7079	1.44143	0.527505	436	6456	671	12206	0.649776	0.52892	7.96129e-10	4.40125e-11	1.60474e-18
SLC16A3	2.11035	1.46468	1.44083	0.526897	399	5879	671	12206	0.594635	0.481648	1.26378e-08	8.42204e-13	5.00135e-19
ZBTB16	3.05744	2.13463	1.4323	0.518335	414	6355	671	12206	0.61699	0.520646	1.19702e-06	6.6271e-38	7.95199e-42
PARVB	1.57136	1.09795	1.43118	0.517207	355	5123	671	12206	0.529061	0.419712	3.54256e-08	3.27906e-29	9.72783e-35
TBC1D1	1.83028	1.27903	1.43099	0.517011	385	5713	671	12206	0.57377	0.468049	9.62528e-08	1.26401e-22	8.22195e-28
SAMSN1	14.9321	10.45	1.4289	0.514909	630	10379	671	12206	0.938897	0.85032	3.9551e-12	5.46312e-07	9.00502e-17
DDX5	9.88559	6.92072	1.4284	0.514404	630	10891	671	12206	0.938897	0.892266	5.76661e-05	1.21796e-24	4.62326e-27
MICOS10	1.89246	1.32717	1.42594	0.511911	398	5919	671	12206	0.593145	0.484925	5.0442e-08	2.67412e-27	1.06546e-32
FMNL2	7.56854	5.33	1.41999	0.505878	587	9289	671	12206	0.874814	0.761019	6.78337e-13	1.57559e-05	4.28341e-16
SRGAP2B	5.33712	3.77188	1.41497	0.500776	555	8817	671	12206	0.827124	0.72235	6.63477e-10	7.93368e-78	1.05099e-84
PRKCH	3.50813	2.48045	1.41431	0.500102	468	7106	671	12206	0.697466	0.582173	2.17358e-09	1.41558e-06	1.05891e-13

## Sheet: Cluster 9
Gene	ExpA	ExpB	FoldChange	log2FC	ExpFreqA	ExpFreqB	TotalA	TotalB	ExpFractionA	ExpFractionB	fishers.pval	wilcoxon.pval	combined.pval
ANXA1	14.2255	0.411515	34.5687	5.11139	564	769	636	12241	0.886792	0.0628217	0	1.56189e-39	0
CXCL2	6.53496	0.229133	28.5203	4.83392	369	385	636	12241	0.580189	0.0314517	3.59E-318	9.1557e-32	0
DAPK1	2.05646	0.0733015	28.0548	4.81017	423	395	636	12241	0.665094	0.0322686	0	2.00131e-55	0
CD163	10.6015	0.42972	24.6708	4.62473	601	1603	636	12241	0.944969	0.130953	0	8.38489e-56	0
LYZ	18.6259	0.957241	19.4579	4.28228	506	1396	636	12241	0.795597	0.114043	4.06E-317	1.65595e-38	0
CLEC2B	1.67581	0.0961998	17.4201	4.12268	360	437	636	12241	0.566038	0.0356997	1.86337e-292	3.48612e-107	0
SH3BP5	1.86013	0.107913	17.2372	4.10746	440	589	636	12241	0.691824	0.048117	0	1.63024e-52	0
AHNAK	4.53348	0.277603	16.3308	4.02952	551	1017	636	12241	0.866352	0.0830814	0	1.72768e-48	0
FCGR2B	2.96589	0.187151	15.8476	3.98619	480	903	636	12241	0.754717	0.0737685	0	0	0
TGFBI	1.86235	0.117733	15.8184	3.98353	440	797	636	12241	0.691824	0.0651091	1.75E-320	0	0
MCTP1	2.43585	0.162443	14.9951	3.90642	418	778	636	12241	0.657233	0.0635569	2.25537e-295	4.50817e-23	7.43E-315
CDK14	1.63078	0.115718	14.0927	3.81688	361	473	636	12241	0.56761	0.0386406	5.51675e-285	5.93778e-88	0
MIR181A1HG	2.23069	0.176027	12.6724	3.66362	404	843	636	12241	0.63522	0.0688669	5.69986e-267	2.19661e-190	0
THBD	2.72646	0.224054	12.1688	3.60511	371	888	636	12241	0.583333	0.0725431	7.1022e-222	2.83056e-45	1.2319e-263
LGALS3	4.65003	0.425538	10.9274	3.44988	468	1734	636	12241	0.735849	0.141655	3.18151e-232	2.30909e-262	0
VIM	25.4761	2.38455	10.6838	3.41735	547	2674	636	12241	0.860063	0.218446	3.51476e-245	2.22812e-78	5.82E-320
IQGAP2	1.18025	0.121517	9.71261	3.27986	321	735	636	12241	0.504717	0.0600441	1.1087e-189	1.36194e-62	8.7358e-249
GPNMB	4.48293	0.46325	9.67712	3.27458	333	1497	636	12241	0.523585	0.122294	3.01732e-122	8.06605e-100	1.23875e-218
CD44	8.95807	0.927658	9.65664	3.27152	545	2855	636	12241	0.856918	0.233233	2.87844e-229	0	0
TNFAIP8	1.66158	0.194228	8.5548	3.09673	366	1055	636	12241	0.575472	0.0861858	7.67007e-195	1.01153e-40	4.19005e-232
AHR	2.48666	0.291197	8.53944	3.09414	469	1511	636	12241	0.737421	0.123438	1.83615e-256	2.46442e-31	2.98803e-284
DPYD	1.70504	0.206865	8.24226	3.04304	375	841	636	12241	0.589623	0.0687035	3.14161e-233	1.45922e-26	2.73154e-256
C15orf48	5.76966	0.720993	8.00238	3.00043	364	1642	636	12241	0.572327	0.134139	2.3439e-137	3.94089e-37	3.68952e-171
EMILIN2	2.09528	0.263212	7.96042	2.99284	463	1648	636	12241	0.727987	0.13463	4.77515e-235	2.32039e-21	6.5158e-253
ARL4C	3.89587	0.49212	7.91649	2.98486	471	2048	636	12241	0.740566	0.167307	2.11516e-207	2.35581e-112	3.66E-316
CLEC4E	2.91942	0.383419	7.61418	2.92869	477	1639	636	12241	0.75	0.133894	3.46835e-252	2.3654e-57	5.8281e-306
MS4A6A	4.11328	0.543724	7.56501	2.91934	502	2634	636	12241	0.789308	0.215178	5.58533e-196	1.35124e-20	3.74592e-213
KYNU	1.5112	0.20537	7.35843	2.8794	357	995	636	12241	0.561321	0.0812842	9.64994e-193	1.31026e-23	6.26914e-213
ANXA2	3.12972	0.475982	6.5753	2.71706	488	2035	636	12241	0.767296	0.166245	3.39962e-227	1.82906e-64	4.1613e-288
EHD1	1.47797	0.254535	5.80656	2.53768	357	1217	636	12241	0.561321	0.09942	4.3269e-168	1.48181e-50	3.2129e-215
MS4A4A	1.81593	0.316232	5.7424	2.52165	383	1917	636	12241	0.602201	0.156605	1.07043e-133	2.05169e-09	7.18553e-140
FGL2	7.69853	1.45145	5.30402	2.40709	561	5015	636	12241	0.882075	0.409689	4.54164e-130	8.94682e-21	1.40179e-147
FOXP1	1.46038	0.278226	5.24889	2.39201	370	1435	636	12241	0.581761	0.117229	9.29437e-160	1.48241e-21	5.7199e-178
S100A6	4.39257	0.854157	5.14258	2.36249	450	1430	636	12241	0.707547	0.116821	3.01299e-243	1.07259e-31	2.03835e-271
CD48	1.13793	0.227931	4.99244	2.31975	341	1108	636	12241	0.536164	0.0905155	6.2515e-164	1.78675e-95	6.64556e-256
HLA-DQA2	9.05853	1.85409	4.8857	2.28856	460	3495	636	12241	0.72327	0.285516	5.85674e-109	0	0
S100A4	2.51304	0.517465	4.85644	2.2799	330	574	636	12241	0.518868	0.0468916	4.23787e-226	0	0
LMNA	7.9459	1.72908	4.59544	2.2002	538	4869	636	12241	0.845912	0.397762	1.4686e-114	9.86681e-192	1.01856e-302
S100A10	3.50251	0.769918	4.5492	2.18561	468	1931	636	12241	0.735849	0.157749	4.03721e-214	1.71059e-28	3.84177e-239
KIF13B	2.88853	0.692585	4.17065	2.06027	474	3642	636	12241	0.745283	0.297525	2.77715e-113	1.52882e-28	1.37655e-138
NAMPT	9.95358	2.44379	4.07302	2.0261	601	6797	636	12241	0.944969	0.555265	2.28641e-104	8.06735e-180	1.20267e-280
EPB41L3	3.06264	0.764499	4.00607	2.00219	496	4005	636	12241	0.779874	0.327179	6.01848e-115	2.30971e-189	9.70777e-301
TNFAIP2	1.38858	0.356516	3.89486	1.96157	370	1965	636	12241	0.581761	0.160526	7.45954e-120	7.38962e-51	2.15384e-167
IQGAP1	2.18165	0.567409	3.84494	1.94296	506	3052	636	12241	0.795597	0.249326	5.56455e-173	1.37364e-47	3.86416e-217
METRNL	1.53979	0.406283	3.78993	1.92217	413	2418	636	12241	0.649371	0.197533	7.69045e-127	4.10105e-62	1.36481e-185
FNBP1	2.61082	0.692969	3.76758	1.91364	489	3520	636	12241	0.768868	0.287558	1.76086e-131	0	0
ARHGAP18	1.1607	0.315881	3.67448	1.87754	347	1822	636	12241	0.545597	0.148844	6.39621e-111	9.1067e-88	2.65117e-195
ARMC9	0.877866	0.240673	3.64754	1.86693	318	1262	636	12241	0.5	0.103096	1.82667e-128	3.01855e-103	2.92893e-228
PTK2B	3.45953	0.962922	3.59274	1.84508	479	3791	636	12241	0.753145	0.309697	2.17556e-110	1.11754e-37	8.23209e-145
TXN	8.91094	2.53656	3.513	1.8127	533	6068	636	12241	0.83805	0.495711	2.21918e-69	6.91053e-108	6.22365e-174
FNDC3B	3.55808	1.01839	3.49384	1.80481	465	3990	636	12241	0.731132	0.325954	7.22698e-92	2.70772e-51	6.40473e-140
LINC01619	1.92271	0.550702	3.49138	1.8038	390	2565	636	12241	0.613208	0.209542	4.6203e-101	0	0
CALHM6	1.60754	0.460971	3.48728	1.8021	374	2633	636	12241	0.58805	0.215097	1.34243e-86	7.54095e-70	3.62297e-153
FXYD5	5.27501	1.51981	3.47084	1.79528	543	5849	636	12241	0.853774	0.47782	2.12327e-83	1.19708e-23	6.20542e-104
CD9	1.88459	0.546636	3.44761	1.7856	386	2412	636	12241	0.606918	0.197043	4.38098e-106	7.01125e-122	1.60512e-224
NBN	1.94258	0.580631	3.34565	1.74228	375	2821	636	12241	0.589623	0.230455	7.63788e-79	3.03534e-59	7.31704e-135
INSIG1	2.88612	0.875726	3.29569	1.72058	411	3386	636	12241	0.646226	0.276611	6.66133e-79	8.12316e-90	2.08948e-165
SNX8	1.12492	0.346674	3.24488	1.69816	335	2187	636	12241	0.52673	0.178662	7.58567e-82	3.0733e-110	1.02565e-188
SIPA1L1	4.93168	1.52566	3.23249	1.69265	533	4846	636	12241	0.83805	0.395883	4.07281e-111	4.14983e-28	5.37859e-136
SMIM3	2.17219	0.69273	3.13569	1.64878	415	2883	636	12241	0.652516	0.23552	1.2487e-103	0	0
RBFOX2	4.61892	1.48511	3.11015	1.63698	454	3524	636	12241	0.713836	0.287885	5.82081e-103	7.30062e-204	2.9923e-303
HLA-DPB1	40.0501	13.2767	3.01656	1.59291	619	10326	636	12241	0.97327	0.843559	6.73916e-26	6.06088e-51	7.13114e-74
FMN1	4.59254	1.53462	2.99263	1.58141	541	5256	636	12241	0.850629	0.429377	3.84082e-102	1.17313e-175	2.87158e-274
SNX10	1.09534	0.366138	2.99162	1.58092	339	2137	636	12241	0.533019	0.174577	4.82714e-87	1.60039e-29	2.05536e-113
HLA-DQA1	25.8577	8.73274	2.961	1.56609	602	9373	636	12241	0.946541	0.765705	7.02854e-34	1.69494e-16	1.35393e-47
FOSL2	1.24244	0.421806	2.94551	1.55852	365	2411	636	12241	0.573899	0.196961	4.62994e-91	4.70477e-27	5.87318e-115
ATP1B3	6.53319	2.22904	2.93095	1.55137	562	6231	636	12241	0.883648	0.509027	3.48933e-86	8.57288e-268	0
CTSL	3.90906	1.34313	2.91042	1.54123	456	5077	636	12241	0.716981	0.414754	6.76157e-51	9.66054e-17	1.00199e-64
BLVRB	1.45485	0.502347	2.8961	1.53411	385	2980	636	12241	0.605346	0.243444	1.10551e-78	7.4391e-34	2.11177e-109
CST3	25.0699	8.66006	2.89488	1.53351	600	9954	636	12241	0.943396	0.813169	8.23438e-21	0	0
CFD	1.30959	0.46184	2.8356	1.50365	321	2565	636	12241	0.504717	0.209542	4.67716e-57	3.43023e-22	2.88994e-76
DSE	2.85702	1.02847	2.77793	1.47401	514	4602	636	12241	0.808176	0.37595	7.39624e-105	3.08911e-28	6.94835e-130
LRRFIP2	0.968147	0.3572	2.71037	1.43849	328	2137	636	12241	0.515723	0.174577	1.05962e-79	0	0
BCL2	1.60584	0.609988	2.63258	1.39648	396	3103	636	12241	0.622642	0.253492	1.60261e-80	7.64409e-68	4.1563e-145
EMP3	4.41804	1.68196	2.62672	1.39326	534	4974	636	12241	0.839623	0.406339	5.08903e-107	5.78724e-29	9.15257e-133
SAP30	2.2281	0.857944	2.59702	1.37686	403	3911	636	12241	0.633648	0.3195	6.29771e-56	3.82287e-40	5.2693e-93
IRF1	1.92552	0.75011	2.56698	1.36007	418	3281	636	12241	0.657233	0.268034	7.73656e-88	2.69701e-29	5.57872e-114
TNFSF13B	1.21145	0.4744	2.55365	1.35256	332	2440	636	12241	0.522013	0.19933	2.10192e-68	1.4106e-61	8.80438e-127
PPDPF	1.92332	0.754999	2.54745	1.34905	412	3559	636	12241	0.647799	0.290744	5.77032e-73	4.26945e-59	7.43362e-129
LGALS1	4.41077	1.75824	2.50863	1.3269	452	4486	636	12241	0.710692	0.366473	7.22608e-66	9.76481e-102	2.70657e-164
TMEM123	1.40251	0.560051	2.50425	1.32438	419	3168	636	12241	0.658805	0.258802	3.2796e-93	5.33442e-58	6.05019e-148
BTG1	12.1114	4.85173	2.49631	1.3198	593	9384	636	12241	0.93239	0.766604	8.47934e-28	4.36894e-49	6.4714e-74
GRN	6.56348	2.68286	2.44645	1.29069	537	7883	636	12241	0.84434	0.643983	4.43844e-28	2.1978e-128	3.49149e-153
HLA-DRB5	33.1945	13.6101	2.43895	1.28626	600	10928	636	12241	0.943396	0.892738	1.46747e-05	1.28958e-155	6.97883e-158
SOD2	36.945	15.2183	2.42766	1.27957	614	10268	636	12241	0.965409	0.83882	2.60001e-23	8.43813e-177	1.00576e-196
FOXO3	6.36551	2.63034	2.42003	1.27503	576	7486	636	12241	0.90566	0.611551	1.25567e-60	9.49814e-25	2.31662e-82
MIR155HG	1.64201	0.680312	2.41362	1.2712	336	2708	636	12241	0.528302	0.221224	5.12119e-60	1.42736e-94	2.58481e-151
PLAUR	5.97526	2.50177	2.38841	1.25605	540	6488	636	12241	0.849057	0.530022	4.32479e-62	2.35443e-113	4.08957e-172
LINGO1	1.96674	0.827175	2.37765	1.24954	435	4088	636	12241	0.683962	0.33396	1.85257e-68	8.44707e-185	9.08887e-250
ZEB2	8.15438	3.4315	2.37633	1.24873	582	8393	636	12241	0.915094	0.685647	2.66609e-42	1.22598e-33	5.63858e-73
PLEKHG2	1.69861	0.728294	2.33232	1.22176	388	3290	636	12241	0.610063	0.268769	1.80617e-68	6.76225e-41	3.04708e-106
BCL3	1.94747	0.843674	2.30832	1.20685	417	4082	636	12241	0.65566	0.333469	2.6303e-58	1.1875e-81	9.99265e-137
LITAF	3.30384	1.43286	2.30576	1.20524	492	5870	636	12241	0.773585	0.479536	1.55223e-49	2.15588e-15	4.92451e-62
KIF1B	1.54805	0.676759	2.28744	1.19373	338	3334	636	12241	0.531447	0.272363	8.8906e-41	2.62786e-43	4.46859e-81
HLA-DRA	101.96	44.7476	2.27855	1.18811	624	11715	636	12241	0.981132	0.95703	0.00154991	2.85043e-60	6.38731e-61
CTSH	4.4655	1.97295	2.26336	1.17847	497	6800	636	12241	0.781447	0.55551	4.21952e-31	4.02046e-23	2.07828e-51
TXNIP	8.02499	3.56849	2.24885	1.16919	509	7100	636	12241	0.800314	0.580018	1.70931e-30	0	0
CHPT1	1.40342	0.628198	2.23404	1.15965	417	3727	636	12241	0.65566	0.304469	4.31542e-70	1.29895e-60	1.67387e-127
RPS10-NUDT3	1.44487	0.649207	2.22559	1.15419	386	3332	636	12241	0.606918	0.2722	1.12464e-65	4.98355e-193	3.32552e-255
RGCC	2.11894	0.952863	2.22377	1.153	335	2069	636	12241	0.52673	0.169022	7.65683e-88	5.70866e-113	2.01085e-197
LY6E	2.7505	1.23897	2.21998	1.15055	438	4282	636	12241	0.688679	0.349808	4.79623e-64	2.21096e-86	3.64814e-147
RBM47	4.16125	1.9035	2.18611	1.12836	529	6507	636	12241	0.831761	0.531574	1.13387e-54	1.18329e-29	2.57366e-81
ADGRE5	1.89121	0.868098	2.17857	1.12338	406	3681	636	12241	0.638365	0.300711	3.22909e-65	3.15735e-54	2.78012e-116
TMEM51	1.05641	0.485659	2.17521	1.12115	329	2827	636	12241	0.517296	0.230945	6.98574e-52	2.05651e-35	2.854e-84
NPC2	9.07226	4.20611	2.15693	1.10898	576	8780	636	12241	0.90566	0.717262	4.19372e-30	7.58656e-06	2.55905e-33
HLA-DPA1	56.4827	26.3527	2.14334	1.09986	615	11215	636	12241	0.966981	0.916183	5.02973e-07	1.61065e-197	3.79648e-201
WTAP	5.0642	2.36487	2.14143	1.09858	560	7878	636	12241	0.880503	0.643575	3.32166e-40	4.72102e-27	2.39177e-64
TYMP	5.07655	2.38121	2.13192	1.09215	531	6780	636	12241	0.834906	0.553876	8.50682e-49	7.73364e-40	1.32724e-85
ABHD2	1.03908	0.489292	2.12364	1.08654	326	2752	636	12241	0.512579	0.224818	6.27739e-53	7.77896e-32	9.41625e-82
HLA-A	34.267	16.1933	2.11612	1.08142	620	11472	636	12241	0.974843	0.937178	2.65694e-05	1.97471e-186	2.30401e-188
RNF144B	3.50358	1.66232	2.10764	1.07563	498	5397	636	12241	0.783019	0.440895	4.5622e-66	0	0
CTSS	5.90912	2.80965	2.10315	1.07255	559	8251	636	12241	0.878931	0.674046	1.01173e-31	1.44495e-33	2.1634e-62
IER3	4.85889	2.31775	2.09639	1.06791	495	5732	636	12241	0.778302	0.468262	6.93962e-55	4.72791e-46	7.54859e-98
ADGRE2	1.3693	0.653197	2.0963	1.06785	376	3446	636	12241	0.591195	0.281513	2.7805e-56	9.4423e-60	6.953e-113
HLA-DQB1	29.4009	14.0521	2.09228	1.06507	623	11236	636	12241	0.97956	0.917899	1.21954e-10	1.06132e-32	1.26133e-40
HLA-DRB1	61.8104	29.5698	2.09032	1.06372	624	11516	636	12241	0.981132	0.940773	1.77462e-06	5.78171e-24	6.95131e-28
MAFF	2.32821	1.12275	2.07367	1.05219	446	4594	636	12241	0.701258	0.375296	4.13223e-59	4.84804e-20	3.60411e-76
CFLAR	5.22059	2.52535	2.06727	1.04773	574	7166	636	12241	0.902516	0.58541	6.46518e-68	3.48966e-21	4.57574e-86
RAB8B	1.37211	0.667496	2.0556	1.03956	360	3456	636	12241	0.566038	0.28233	9.65464e-48	1.3789e-97	4.42364e-142
RGS2	6.65592	3.25016	2.04788	1.03413	532	7444	636	12241	0.836478	0.60812	1.79237e-34	2.19881e-53	7.88034e-85
LIPA	2.70604	1.32263	2.04596	1.03278	405	4746	636	12241	0.636792	0.387713	7.59568e-35	2.07506e-40	2.69421e-72
UPP1	1.67977	0.828839	2.02665	1.0191	390	3883	636	12241	0.613208	0.317213	4.36373e-50	8.92839e-132	1.62237e-178
TIPARP	3.32101	1.64187	2.0227	1.01628	480	5555	636	12241	0.754717	0.453803	3.62009e-51	3.13012e-49	2.59296e-97
C1orf162	2.75871	1.36646	2.01887	1.01355	462	5398	636	12241	0.726415	0.440977	9.98489e-46	1.05386e-95	3.4021e-138
STX11	2.74626	1.36333	2.01438	1.01034	477	5572	636	12241	0.75	0.455192	4.00017e-49	9.31615e-144	1.64635e-189
AMPD3	2.12474	1.05507	2.01384	1.00995	418	4216	636	12241	0.657233	0.344416	8.0347e-55	2.80339e-20	3.8422e-72
MAP3K8	13.4479	6.67959	2.01329	1.00955	607	9627	636	12241	0.954403	0.786455	5.47102e-32	5.22907e-26	3.75331e-55
RNASE6	1.30921	0.651798	2.00861	1.0062	367	3500	636	12241	0.577044	0.285924	6.91226e-50	3.6576e-19	3.96043e-66
TNS3	1.95158	0.974931	2.00177	1.00127	397	4255	636	12241	0.624214	0.347602	2.53125e-43	5.47667e-77	3.80786e-117
FP671120.4	8.92913	4.46613	1.9993	0.999494	577	7667	636	12241	0.907233	0.626338	1.90926e-56	2.41491e-39	1.00613e-92
HLA-DMA	7.87442	3.93936	1.99891	0.999212	573	8634	636	12241	0.900943	0.705335	1.80018e-31	2.27847e-46	7.25531e-75
PSTPIP2	1.31039	0.657665	1.99249	0.994573	332	3392	636	12241	0.522013	0.277102	1.48421e-36	5.16279e-61	1.70352e-94
PTPN1	4.67866	2.35046	1.99053	0.99315	557	6971	636	12241	0.875786	0.56948	1.55343e-60	1.69835e-37	5.89338e-95
CYTH1	1.84645	0.930711	1.98391	0.988348	408	4398	636	12241	0.641509	0.359284	1.09679e-44	2.07833e-45	4.67537e-87
FCGR2A	6.8991	3.49085	1.97634	0.982829	588	8687	636	12241	0.924528	0.709664	1.49571e-39	0	0
CMTM3	0.865584	0.439483	1.96955	0.977865	334	2655	636	12241	0.525157	0.216894	6.20052e-61	0	0
OSBPL8	1.66296	0.845208	1.96752	0.976375	381	4031	636	12241	0.599057	0.329303	1.06959e-41	5.93614e-29	1.01799e-67
USP12	1.21027	0.616421	1.96339	0.973345	347	3429	636	12241	0.545597	0.280124	2.61765e-42	0	0
LGALS3BP	1.48279	0.756637	1.95971	0.970643	364	3049	636	12241	0.572327	0.249081	4.20011e-63	2.99543e-68	3.77568e-128
CAMK1D	1.94373	0.992007	1.9594	0.970409	407	4248	636	12241	0.639937	0.34703	3.1063e-48	8.15575e-18	3.79351e-63
PLEC	1.39129	0.714337	1.94767	0.961746	367	3798	636	12241	0.577044	0.310269	2.40822e-41	3.41939e-41	1.54568e-79
HLA-F	1.51479	0.780821	1.94	0.956057	408	4195	636	12241	0.641509	0.342701	2.79226e-50	2.30435e-33	1.22415e-80
ELL	0.932863	0.487055	1.91531	0.93758	319	2902	636	12241	0.501572	0.237072	1.34471e-44	5.47709e-23	1.1289e-64
TOP1	6.27137	3.2914	1.90538	0.930082	571	8367	636	12241	0.897799	0.683523	7.35069e-36	9.0766e-44	1.20766e-76
FP236383.3	95.1066	50.0428	1.90051	0.926383	592	8074	636	12241	0.930818	0.659587	2.19856e-57	0	0
SMARCA2	1.37355	0.723475	1.89854	0.924893	361	3454	636	12241	0.56761	0.282166	3.95061e-48	1.80744e-58	1.73592e-103
AXL	2.52014	1.33549	1.88704	0.916129	473	5613	636	12241	0.743711	0.458541	5.19089e-46	6.81781e-83	1.04213e-125
JARID2	6.36754	3.38904	1.87886	0.909858	522	7186	636	12241	0.820755	0.587044	8.48489e-35	1.35833e-170	5.42362e-202
HLA-DMB	2.7589	1.47085	1.87572	0.907442	459	5776	636	12241	0.721698	0.471857	1.6054e-35	8.87048e-35	2.27174e-67
RAPH1	2.1549	1.15082	1.87249	0.904956	418	5054	636	12241	0.657233	0.412875	1.63666e-33	1.66828e-45	4.90375e-76
BNIP3L	1.69321	0.913342	1.85386	0.890534	404	4363	636	12241	0.63522	0.356425	1.00287e-43	1.76861e-28	2.90726e-69
RBPJ	1.77876	0.960869	1.8512	0.888459	426	4678	636	12241	0.669811	0.382158	4.11497e-46	1.01137e-35	7.74434e-79
HLA-DOA	0.93014	0.513323	1.812	0.857581	338	3061	636	12241	0.531447	0.250061	5.92768e-49	1.44256e-28	1.50629e-74
MAN2B1	1.49571	0.825697	1.81145	0.857147	406	4466	636	12241	0.638365	0.364839	5.69454e-42	4.29781e-44	4.79263e-83
IFI6	2.8273	1.56329	1.80856	0.854841	400	4130	636	12241	0.628931	0.337391	5.53e-48	1.15107e-14	9.03315e-60
MAFB	8.794	4.86266	1.80847	0.854773	573	8455	636	12241	0.900943	0.690712	2.92433e-35	9.14214e-09	2.64747e-41
PTPN12	1.0084	0.557626	1.80839	0.854703	327	3083	636	12241	0.514151	0.251859	7.22288e-43	5.48301e-102	1.31164e-141
CPM	1.63168	0.903629	1.80569	0.852552	393	3798	636	12241	0.617925	0.310269	3.56402e-54	4.87381e-33	3.44749e-84
ETV3	1.47526	0.818628	1.80211	0.849685	381	3700	636	12241	0.599057	0.302263	8.2553e-51	5.68619e-54	1.12153e-101
RPS4Y1	2.19242	1.22019	1.79679	0.845422	407	3525	636	12241	0.639937	0.287967	2.71435e-71	3.32361e-53	2.56499e-121
CXCL8	8.98581	5.01218	1.7928	0.842212	384	4093	636	12241	0.603774	0.334368	2.05987e-41	0	0
ICAM1	4.74416	2.64731	1.79206	0.841621	511	6820	636	12241	0.803459	0.557144	3.59034e-37	4.9179e-19	2.24373e-53
TXNRD1	1.75599	0.983863	1.78479	0.835757	438	4765	636	12241	0.688679	0.389266	8.21022e-50	0	0
IFI30	10.0875	5.70047	1.76959	0.823411	544	8442	636	12241	0.855346	0.68965	4.68473e-21	2.48873e-43	1.70116e-61
CTSD	9.46946	5.38652	1.75799	0.81393	540	9487	636	12241	0.849057	0.775018	6.17053e-06	1.99208e-21	7.45653e-25
CLEC7A	2.78156	1.58237	1.75784	0.813804	492	6063	636	12241	0.773585	0.495303	8.22457e-45	1.15062e-107	3.30031e-149
BHLHE40	1.54825	0.881252	1.75687	0.813008	394	3991	636	12241	0.619497	0.326035	4.80239e-49	1.15142e-39	1.11651e-85
NECTIN2	1.0857	0.622123	1.74516	0.80336	349	3545	636	12241	0.548742	0.289601	6.98927e-40	0	0
PPIF	1.83476	1.05455	1.73986	0.798973	392	4673	636	12241	0.616352	0.38175	3.97127e-31	0	0
CRTAP	1.30033	0.749153	1.73574	0.795548	393	4142	636	12241	0.617925	0.338371	2.05494e-44	0	0
YBX3	2.43057	1.40163	1.7341	0.794187	477	5422	636	12241	0.75	0.442938	4.39468e-53	2.8848e-48	2.92883e-98
SESN1	1.96856	1.14187	1.72397	0.785735	375	4954	636	12241	0.589623	0.404705	6.73341e-20	3.86611e-26	2.69848e-43
UBE2D1	1.62764	0.944452	1.72337	0.785232	405	4542	636	12241	0.636792	0.371048	1.30073e-39	7.57003e-31	1.5744e-67
TMSB10	60.0364	34.9217	1.71917	0.781714	626	11833	636	12241	0.984277	0.966669	0.0112047	1.68028e-49	2.2178e-49
ACSL3	5.03379	2.9322	1.71673	0.779663	529	7795	636	12241	0.831761	0.636794	3.95664e-26	0	0
SERPINB1	2.36269	1.37721	1.71556	0.778678	435	5573	636	12241	0.683962	0.455273	1.27802e-29	0	0
FAM49A	5.03464	2.93755	1.71389	0.777278	564	7994	636	12241	0.886792	0.653051	5.72618e-40	4.3864e-20	3.41424e-57
STK24	1.92004	1.12091	1.71293	0.776467	403	5186	636	12241	0.633648	0.423658	4.17412e-25	2.2328e-23	1.0186e-45
ATP2B1	1.60117	0.936667	1.70943	0.773516	380	4119	636	12241	0.597484	0.336492	6.40168e-39	9.79581e-24	8.90002e-60
IFITM3	11.5535	6.76471	1.70791	0.772231	581	8514	636	12241	0.913522	0.695531	7.1605e-39	1.44674e-122	3.82652e-158
VEGFA	2.82705	1.65648	1.70666	0.771174	470	5674	636	12241	0.738994	0.463524	5.12098e-43	2.59387e-112	4.71969e-152
DUSP2	2.02688	1.1913	1.70141	0.766727	382	3677	636	12241	0.600629	0.300384	3.43647e-52	1.94385e-35	1.33216e-84
TAOK3	1.61312	0.954721	1.68962	0.7567	410	4223	636	12241	0.644654	0.344988	1.90549e-50	1.2587e-50	5.5256e-98
ANXA11	2.24625	1.34746	1.66703	0.737277	457	5786	636	12241	0.718553	0.472674	2.30148e-34	2.25897e-54	1.05008e-85
LRRFIP1	7.12132	4.27957	1.66403	0.73468	597	8473	636	12241	0.938679	0.692182	2.37936e-51	9.13106e-42	4.60727e-90
CAPG	3.38815	2.03741	1.66297	0.733764	438	6660	636	12241	0.688679	0.544073	4.54087e-13	1.38363e-82	1.36909e-92
NRP2	3.7823	2.27838	1.66008	0.731251	493	6108	636	12241	0.775157	0.498979	2.80078e-44	2.44115e-104	2.32367e-145
ADA2	1.43575	0.865793	1.65831	0.729714	384	4333	636	12241	0.603774	0.353974	1.48745e-35	8.50663e-115	4.35079e-147
RPS27L	1.36438	0.823394	1.65702	0.728592	386	4089	636	12241	0.606918	0.334041	1.70754e-42	2.99993e-31	8.57786e-71
ITGA5	1.29049	0.779134	1.65631	0.727976	318	3626	636	12241	0.5	0.296218	1.66868e-25	1.37494e-17	2.22271e-40
PMAIP1	1.82819	1.10753	1.65069	0.723073	352	4040	636	12241	0.553459	0.330038	2.41338e-29	2.37165e-54	1.08962e-80
VOPP1	1.67966	1.01886	1.64858	0.721222	430	4852	636	12241	0.676101	0.396373	1.22042e-43	1.34359e-26	2.61348e-67
GRINA	4.59338	2.78811	1.64749	0.720268	546	8249	636	12241	0.858491	0.673883	2.05936e-25	4.23559e-29	1.0744e-51
CTSZ	5.04945	3.06692	1.64642	0.719333	540	7920	636	12241	0.849057	0.647006	7.95401e-29	1.68025e-32	1.85589e-58
ANKRD12	1.90493	1.15799	1.64502	0.718109	412	4861	636	12241	0.647799	0.397108	2.78418e-35	4.54416e-23	1.67019e-55
TIMP1	1.88097	1.14853	1.63772	0.711688	354	3380	636	12241	0.556604	0.276121	6.53363e-47	2.41157e-130	6.39393e-174
CDC42SE2	1.9828	1.21388	1.63344	0.707912	422	5109	636	12241	0.663522	0.417368	4.40286e-34	1.55375e-110	2.26195e-141
IL1B	20.9781	12.8576	1.63157	0.706264	554	7550	636	12241	0.871069	0.61678	3.49212e-44	2.92187e-15	1.37268e-56
RAP1B	2.84719	1.74632	1.63039	0.705219	503	6795	636	12241	0.790881	0.555102	5.45451e-34	8.0074e-130	1.6372e-160
ODF3B	1.27831	0.785949	1.62646	0.701734	379	4182	636	12241	0.595912	0.341639	4.62132e-37	7.62386e-20	4.53389e-54
AGFG1	1.4556	0.89742	1.62198	0.697755	364	4344	636	12241	0.572327	0.354873	2.12853e-27	3.32988e-217	3.97532e-241
KLF4	5.42363	3.34633	1.62077	0.696679	555	8046	636	12241	0.872642	0.657299	9.23565e-34	4.73462e-90	1.23636e-120
UFM1	1.03917	0.64171	1.61938	0.695443	337	3792	636	12241	0.529874	0.309779	5.74782e-29	3.50949e-36	2.97866e-62
TNFSF13	1.34065	0.830657	1.61397	0.690612	383	4179	636	12241	0.602201	0.341394	7.19259e-39	0	0
TAGLN2	2.66281	1.65476	1.60918	0.68633	486	5666	636	12241	0.764151	0.462871	1.32124e-51	2.18504e-41	6.11395e-90
NFE2L2	1.80712	1.12382	1.60802	0.685286	413	5067	636	12241	0.649371	0.413937	3.05183e-31	2.9741e-30	1.26391e-58
PCGF5	1.21391	0.757197	1.60316	0.680919	374	4082	636	12241	0.58805	0.333469	2.84578e-37	4.34807e-10	1.32034e-44
ZC3H12A	1.51055	0.942346	1.60296	0.680741	386	4159	636	12241	0.606918	0.33976	1.40738e-40	3.38278e-40	8.74316e-78
GSTP1	2.8786	1.80137	1.59801	0.676274	490	6466	636	12241	0.77044	0.528225	8.79783e-35	1.41349e-78	3.21675e-110
NENF	0.793087	0.496559	1.59717	0.675514	326	3129	636	12241	0.512579	0.255616	5.27856e-41	2.75915e-67	3.59739e-105
SLC26A3	1.02194	0.639932	1.59696	0.675326	340	3470	636	12241	0.534591	0.283474	6.27191e-38	2.0432e-102	4.11112e-137
RPL27A	7.06673	4.43153	1.59465	0.673239	568	9139	636	12241	0.893082	0.746589	1.64463e-19	1.11762e-54	3.09677e-71
TPP1	1.56802	0.990153	1.58361	0.663221	421	5003	636	12241	0.66195	0.408708	6.13895e-36	3.0331e-57	3.95148e-90
SMCHD1	2.00952	1.27569	1.57524	0.655575	420	5382	636	12241	0.660377	0.43967	1.12835e-27	3.29636e-24	4.35614e-49
FBXO11	1.59925	1.02314	1.56309	0.644398	371	4511	636	12241	0.583333	0.368516	1.37339e-26	1.20571e-39	2.48657e-63
NRIP1	2.51444	1.61027	1.5615	0.642935	451	6061	636	12241	0.709119	0.495139	1.35846e-26	0	0
HSPB1	13.0926	8.38961	1.56057	0.642076	459	7320	636	12241	0.721698	0.59799	2.80521e-10	4.44611e-30	1.12974e-37
PSAP	23.0119	14.7669	1.55835	0.64002	622	11640	636	12241	0.977987	0.950903	0.000806	5.45849e-31	3.42313e-32
GSTK1	1.58315	1.01682	1.55696	0.638728	437	5084	636	12241	0.687107	0.415326	3.05822e-41	1.02691e-97	9.97466e-136
RPS20	5.59145	3.59389	1.55582	0.637677	561	8735	636	12241	0.882075	0.713585	2.56838e-23	2.81952e-37	9.93367e-58
NLRP3	13.8252	8.90007	1.55338	0.635411	598	10188	636	12241	0.940252	0.832285	1.39855e-15	7.77634e-76	2.26374e-88
HEXA	1.23832	0.798761	1.5503	0.632544	392	4286	636	12241	0.616352	0.350135	3.09719e-40	4.13859e-71	3.25624e-108
SERPING1	2.86746	1.85166	1.54859	0.630954	429	5763	636	12241	0.674528	0.470795	6.19592e-24	5.49807e-85	8.46372e-106
RABGEF1	1.85072	1.19651	1.54677	0.629258	420	5042	636	12241	0.660377	0.411894	1.12337e-34	3.84692e-108	1.41099e-139
NCOA4	2.4872	1.61767	1.53752	0.620607	468	5897	636	12241	0.735849	0.481742	6.45716e-37	2.56687e-21	2.18358e-55
HLA-C	31.1134	20.2396	1.53726	0.620358	613	11461	636	12241	0.963836	0.93628	0.00406694	8.44158e-197	1.57231e-196
AC138123.1	1.3933	0.90681	1.53648	0.619629	403	4407	636	12241	0.633648	0.36002	3.57921e-42	1.19655e-165	2.03934e-204
ARF6	1.97401	1.28657	1.53432	0.617596	465	5925	636	12241	0.731132	0.484029	5.21205e-35	1.69652e-17	1.04831e-49
CD14	6.30692	4.11212	1.53374	0.617051	518	6906	636	12241	0.814465	0.56417	8.07678e-39	0	0
SNX9	4.12671	2.69761	1.52976	0.613308	532	7421	636	12241	0.836478	0.606241	6.49637e-35	8.09258e-144	2.15126e-175
CD68	8.25589	5.41858	1.52363	0.607509	569	9714	636	12241	0.894654	0.793563	4.38123e-11	2.21745e-94	2.33648e-102
TMEM176A	1.39868	0.920748	1.51907	0.603186	341	4365	636	12241	0.536164	0.356589	3.27436e-19	5.63594e-71	3.78895e-87
NFKB1	10.0183	6.59528	1.519	0.603126	596	9106	636	12241	0.937107	0.743893	1.61027e-35	2.46113e-37	6.55531e-70
PFKFB3	3.38342	2.23156	1.51617	0.600428	509	6983	636	12241	0.800314	0.57046	6.4073e-33	1.10809e-23	9.08676e-54
TALDO1	1.30574	0.8635	1.51215	0.596597	377	4419	636	12241	0.592767	0.361	1.16494e-30	8.00465e-59	1.89946e-86
ZYX	2.39731	1.5863	1.51126	0.595749	467	6065	636	12241	0.734277	0.495466	5.91526e-33	9.86211e-20	6.94039e-50
TANK	1.40583	0.931353	1.50945	0.594025	371	4172	636	12241	0.583333	0.340822	6.34821e-34	1.89547e-30	1.75532e-61
STK17B	2.44392	1.62048	1.50815	0.592777	479	6026	636	12241	0.753145	0.49228	4.0467e-39	7.91094e-44	6.03924e-80
PTEN	2.63821	1.75092	1.50675	0.591443	468	6117	636	12241	0.735849	0.499714	2.66343e-32	1.10837e-31	4.27992e-61
CCDC88A	1.4029	0.932642	1.50422	0.589018	386	4555	636	12241	0.606918	0.37211	2.16222e-31	9.72143e-72	4.94221e-100
BRI3	3.83639	2.55066	1.50407	0.588875	523	7884	636	12241	0.822327	0.644065	3.70539e-22	2.07228e-96	2.07834e-115
TAPBP	1.24891	0.832603	1.50001	0.584968	389	4391	636	12241	0.611635	0.358713	2.50264e-36	3.37423e-43	1.52652e-76
PRKAG2	1.77028	1.18038	1.49975	0.584722	399	5017	636	12241	0.627358	0.409852	6.86131e-27	6.84575e-30	6.03095e-54
PTGER4	1.5417	1.02838	1.49916	0.584151	374	4215	636	12241	0.58805	0.344335	4.62942e-34	3.19703e-88	4.13257e-119
PSMA6	1.35466	0.906813	1.49386	0.579049	400	4859	636	12241	0.628931	0.396945	1.7369e-30	9.4029e-68	3.65607e-95
GNA15	1.05358	0.705793	1.49276	0.577985	334	3801	636	12241	0.525157	0.310514	1.2794e-27	1.51598e-19	2.06089e-44
ALDH2	1.66411	1.1159	1.49127	0.576544	389	5125	636	12241	0.611635	0.418675	1.84761e-21	5.57011e-121	3.35125e-139
SERPINA1	6.26654	4.20659	1.4897	0.575019	516	7705	636	12241	0.811321	0.629442	2.35611e-22	1.28693e-36	4.04612e-56
ATOX1	1.20867	0.811736	1.48899	0.574338	373	4201	636	12241	0.586478	0.343191	4.56126e-34	6.41814e-76	7.34527e-107
RPL28	33.2465	22.379	1.48561	0.571058	615	11475	636	12241	0.966981	0.937423	0.00158901	7.23862e-15	4.60136e-16
TIMP2	2.3943	1.61197	1.48533	0.57078	498	6692	636	12241	0.783019	0.546687	1.1625e-33	0	0
ZFAND5	11.8934	8.04746	1.47791	0.563557	605	9790	636	12241	0.951258	0.799771	5.56233e-27	1.79036e-21	1.08773e-45
ARPC5	1.49926	1.01608	1.47553	0.561229	417	4861	636	12241	0.65566	0.397108	1.88772e-37	9.14856e-74	4.38204e-108
CD63	8.64671	5.88742	1.46868	0.554516	583	9690	636	12241	0.916667	0.791602	6.56785e-17	1.23526e-14	5.70236e-29
ZBTB16	3.12742	2.13363	1.46577	0.551659	451	6318	636	12241	0.709119	0.516134	5.64749e-22	1.35598e-93	2.01986e-112
ASAP1	1.24836	0.856604	1.45733	0.543329	327	3780	636	12241	0.514151	0.308798	1.45839e-25	1.08685e-59	3.07431e-82
CYTIP	2.26435	1.55498	1.45619	0.542198	457	5410	636	12241	0.718553	0.441957	5.27508e-43	1.44906e-68	1.94579e-108
ATF4	1.05114	0.723462	1.45294	0.538972	356	4087	636	12241	0.559748	0.333878	7.47947e-30	2.65971e-34	2.89198e-61
MARCKS	5.80591	3.99714	1.45252	0.538554	565	9269	636	12241	0.888365	0.757209	4.35539e-16	4.30793e-15	1.30304e-28
NFKBIA	42.4537	29.361	1.44592	0.531992	628	11404	636	12241	0.987421	0.931623	6.63631e-11	3.16549e-126	6.58384e-134
TRAPPC5	0.82871	0.573615	1.44471	0.530785	336	3558	636	12241	0.528302	0.290663	4.82448e-34	7.23999e-143	1.41465e-173
ITSN2	1.354	0.939245	1.44159	0.52766	389	4662	636	12241	0.611635	0.380851	2.91059e-30	1.71884e-65	1.0913e-92
RNF130	4.23458	2.94517	1.4378	0.523866	564	8550	636	12241	0.886792	0.698472	2.19958e-28	6.92011e-21	1.69115e-46
UBE2L6	1.04732	0.729199	1.43626	0.52232	318	3770	636	12241	0.5	0.307981	1.34377e-22	3.90496e-69	1.09606e-88
C5AR1	7.63588	5.31787	1.43589	0.521945	521	8317	636	12241	0.819182	0.679438	1.07569e-14	2.98589e-36	3.69248e-48
ZNF706	0.96432	0.673175	1.43249	0.518529	341	3861	636	12241	0.536164	0.315415	6.25377e-29	1.18486e-69	1.66462e-95
ZFC3H1	1.7796	1.24292	1.4318	0.517827	427	5482	636	12241	0.671384	0.447839	2.08806e-28	1.1288e-71	5.37628e-97
NINJ1	5.46377	3.81768	1.43118	0.517201	528	8497	636	12241	0.830189	0.694143	1.96272e-14	4.74191e-25	8.24326e-37
TPM4	1.9664	1.37663	1.42842	0.514424	433	5724	636	12241	0.680818	0.467609	4.61545e-26	1.25513e-34	7.95946e-58
PNRC1	15.7488	11.03	1.42781	0.513804	605	11158	636	12241	0.951258	0.911527	0.000278352	2.19881e-28	4.46003e-30
MAP2K1	2.04621	1.43666	1.42429	0.510238	422	6048	636	12241	0.663522	0.494077	5.96194e-17	1.58291e-22	8.35726e-37
ZNFX1	1.2274	0.86181	1.42421	0.510164	378	4492	636	12241	0.59434	0.366963	1.39957e-29	3.08092e-42	7.02947e-69
ROCK1	2.979	2.09169	1.42421	0.510159	522	7415	636	12241	0.820755	0.605751	2.90153e-30	1.0845e-67	7.02361e-95

## Sheet: Cluster 10
Gene	ExpA	ExpB	FoldChange	log2FC	ExpFreqA	ExpFreqB	TotalA	TotalB	ExpFractionA	ExpFractionB	fishers.pval	wilcoxon.pval	combined.pval
CST7	5.2776	0.0606162	87.0657	6.44403	130	265	174	12703	0.747126	0.0208612	2.02058e-166	2.06329e-113	2.6765e-276
AREG	32.567	0.471773	69.0311	6.10917	150	737	174	12703	0.862069	0.0580178	8.45557e-152	5.57004e-51	2.18804e-199
IL1R2	6.04018	0.104002	58.0777	5.85991	108	386	174	12703	0.62069	0.0303865	6.91357e-111	3.43263e-20	7.10698e-128
LGALS2	2.0136	0.0352643	57.1004	5.83543	109	178	174	12703	0.626437	0.0140124	1.48102e-142	0	0
FLT3	1.39348	0.0256548	54.3164	5.76332	99	185	174	12703	0.568966	0.0145635	4.75958e-123	5.09392e-60	1.01631e-179
SH3BP4	1.28504	0.0330399	38.8935	5.28146	95	236	174	12703	0.545977	0.0185783	6.27259e-108	6.19594e-201	2.75487e-305
CLIC2	1.01341	0.0267196	37.9276	5.24517	90	209	174	12703	0.517241	0.0164528	1.1955e-103	6.47919e-24	2.25701e-124
CNN2	2.28591	0.060327	37.8919	5.24382	135	464	174	12703	0.775862	0.0365268	5.82281e-149	0	0
ADAM8	0.917933	0.0302165	30.3786	4.92498	92	224	174	12703	0.528736	0.0176336	1.03573e-104	2.52477e-15	7.16622e-117
IRF4	2.78427	0.0961581	28.9551	4.85575	109	456	174	12703	0.626437	0.035897	1.17368e-105	1.91694e-79	9.53644e-182
CRIP1	7.43317	0.27389	27.1393	4.76231	155	1198	174	12703	0.890805	0.0943084	9.54286e-132	7.72393e-09	2.36873e-137
LSP1	8.37951	0.313317	26.7446	4.74117	167	1730	174	12703	0.95977	0.136188	6.07479e-131	4.8239e-205	0
VIM	58.4374	2.77289	21.0746	4.39743	174	3047	174	12703	1	0.239865	5.31776e-107	8.52795e-57	1.69975e-160
AL133415.1	3.23021	0.166454	19.406	4.27843	143	789	174	12703	0.821839	0.0621113	5.30993e-135	7.3537e-49	1.64395e-180
CRYBG1	4.77694	0.248824	19.198	4.26289	156	1009	174	12703	0.896552	0.0794301	2.44974e-144	3.49245e-28	3.37858e-169
SLC38A1	0.949171	0.0498024	19.0587	4.25238	94	232	174	12703	0.54023	0.0182634	7.52248e-107	5.93086e-112	2.23729e-215
GPAT3	2.20637	0.126454	17.448	4.12499	110	535	174	12703	0.632184	0.042116	1.62159e-100	4.13087e-65	2.53893e-162
S100A10	12.9095	0.740448	17.4347	4.12389	168	2231	174	12703	0.965517	0.175628	2.08417e-115	2.29101e-27	1.55853e-139
CD52	1.86209	0.114515	16.2607	4.02332	108	366	174	12703	0.62069	0.0288121	4.95056e-113	2.05876e-55	3.92915e-165
IL2RG	1.6088	0.101085	15.9153	3.99235	132	735	174	12703	0.758621	0.0578603	3.82229e-120	1.73119e-24	2.18816e-141
CYP2S1	1.34287	0.0879698	15.2651	3.93217	103	693	174	12703	0.591954	0.054554	6.89104e-80	1.34778e-18	2.08437e-95
MCOLN2	1.09921	0.0730338	15.0507	3.91176	99	518	174	12703	0.568966	0.0407778	1.05616e-85	3.53537e-55	1.20248e-137
SEL1L3	0.801806	0.0547789	14.6371	3.87156	87	359	174	12703	0.5	0.028261	1.79482e-81	2.18459e-19	9.01396e-98
PRKAR2B	0.914179	0.0657677	13.9001	3.79703	91	369	174	12703	0.522989	0.0290483	2.19719e-86	4.3717e-41	2.79678e-124
HOTAIRM1	0.953658	0.0693166	13.758	3.7822	96	457	174	12703	0.551724	0.0359758	4.36409e-86	4.67341e-117	9.49211e-200
SIPA1L3	1.49503	0.113496	13.1726	3.71947	108	751	174	12703	0.62069	0.0591199	2.39929e-83	2.89747e-29	1.78628e-109
RHOF	1.43934	0.110178	13.0638	3.7075	109	850	174	12703	0.626437	0.0669133	1.8894e-79	7.34459e-54	4.22707e-130
THBD	3.81801	0.300114	12.7219	3.66924	112	1147	174	12703	0.643678	0.0902936	2.51602e-70	2.4645e-24	1.33699e-91
S100A6	11.0602	0.891516	12.406	3.63297	164	1716	174	12703	0.942529	0.135086	2.13391e-125	1.22371e-30	9.32075e-153
S100A4	6.51174	0.535271	12.1653	3.6047	129	775	174	12703	0.741379	0.0610092	1.27475e-112	1.57151e-35	6.78682e-145
RUNX3	1.97143	0.166088	11.8698	3.56922	126	1007	174	12703	0.724138	0.0792726	5.76839e-95	6.03576e-257	0
SULF2	1.01625	0.0899321	11.3002	3.49827	93	672	174	12703	0.534483	0.0529009	4.74941e-68	9.38332e-38	1.07526e-102
C15orf48	8.87102	0.862128	10.2897	3.36312	123	1883	174	12703	0.706897	0.148233	1.96826e-60	5.28905e-27	2.07145e-84
ISG20	3.01518	0.294531	10.2372	3.35575	140	1558	174	12703	0.804598	0.122648	7.60485e-92	6.84915e-31	1.45981e-119
AHNAK	4.27887	0.435874	9.81676	3.29525	153	1415	174	12703	0.87931	0.111391	7.55299e-118	5.37739e-104	2.06517e-218
ARL4C	5.63784	0.592052	9.52254	3.25135	151	2368	174	12703	0.867816	0.186413	6.46494e-83	5.10456e-222	2.30936e-301
MARCKSL1	3.11935	0.327951	9.51163	3.24969	125	2079	174	12703	0.718391	0.163662	7.38424e-58	0	0
CYTOR	2.2288	0.238299	9.35296	3.22542	105	1249	174	12703	0.603448	0.0983232	1.43184e-58	4.07392e-118	2.35948e-173
FOXN2	2.8482	0.308772	9.22428	3.20544	131	1887	174	12703	0.752874	0.148548	1.26018e-69	1.58577e-37	4.88361e-104
ICAM3	0.887284	0.0970392	9.14356	3.19276	93	715	174	12703	0.534483	0.0562859	7.97483e-66	4.32342e-33	7.77199e-96
RALA	1.93801	0.212078	9.1382	3.19191	125	1505	174	12703	0.718391	0.118476	1.08056e-73	2.7513e-19	6.29514e-90
DUSP4	5.84963	0.705059	8.29665	3.05253	151	3081	174	12703	0.867816	0.242541	7.85167e-67	6.90604e-140	2.56828e-203
SH3BP5	1.44138	0.177376	8.12611	3.02256	96	933	174	12703	0.551724	0.0734472	1.0643e-59	0	0
KYNU	1.99111	0.246289	8.08446	3.01515	102	1250	174	12703	0.586207	0.098402	3.00691e-55	8.48736e-57	6.52438e-109
LYZ	13.3738	1.67178	7.99977	2.99996	153	1749	174	12703	0.87931	0.137684	1.09447e-104	6.6172e-12	1.92733e-113
DAPK1	1.23369	0.156697	7.87306	2.97692	99	719	174	12703	0.568966	0.0566008	3.47212e-73	1.95381e-48	1.88387e-118
TIMP1	8.45281	1.08515	7.78953	2.96154	125	3609	174	12703	0.718391	0.284106	7.43296e-32	1.03992e-19	8.99635e-49
FYN	0.941721	0.125356	7.51239	2.90927	93	516	174	12703	0.534483	0.0406203	1.68545e-77	1.25189e-37	5.54398e-112
SEMA7A	1.55762	0.209043	7.4512	2.89747	93	1334	174	12703	0.534483	0.105015	1.2595e-43	8.55365e-120	4.02862e-160
MIR4435-2HG	1.46949	0.200149	7.34198	2.87617	97	1191	174	12703	0.557471	0.0937574	9.43059e-52	1.011e-69	2.64442e-118
G0S2	12.086	1.77924	6.79278	2.764	112	2263	174	12703	0.643678	0.178147	4.28e-41	4.13461e-47	3.55258e-85
DENND1B	1.02669	0.155725	6.59299	2.72093	98	1008	174	12703	0.563218	0.0793513	4.27184e-59	1.4272e-27	1.20237e-83
RAB11FIP1	1.26087	0.194931	6.4683	2.69339	97	1189	174	12703	0.557471	0.0935999	8.16999e-52	5.35146e-22	7.32829e-71
FOXP1	1.99362	0.313917	6.35079	2.66694	129	1676	174	12703	0.741379	0.131937	2.88691e-73	1.66737e-117	2.10314e-187
TNFAIP8	1.56031	0.248982	6.26675	2.64772	94	1327	174	12703	0.54023	0.104464	8.78917e-45	5.39282e-22	7.17681e-64
TRPS1	1.61688	0.260143	6.21536	2.63584	103	1356	174	12703	0.591954	0.106746	4.09052e-53	4.39556e-27	3.27809e-77
MIR181A1HG	1.60973	0.259259	6.20896	2.63435	115	1132	174	12703	0.66092	0.0891128	1.25222e-74	5.35639e-35	1.67738e-106
CDK14	1.08936	0.178236	6.11188	2.61162	103	731	174	12703	0.591954	0.0575455	9.34637e-78	1.35089e-11	2.56804e-86
TOB1	2.53276	0.414429	6.11145	2.61152	122	2490	174	12703	0.701149	0.196017	3.26913e-46	3.86893e-15	1.75706e-58
CLEC2B	0.983529	0.163132	6.02904	2.59193	88	709	174	12703	0.505747	0.0558136	4.68365e-60	8.53936e-20	7.25988e-77
TXN	16.0639	2.67042	6.0155	2.58868	157	6444	174	12703	0.902299	0.507282	1.75953e-28	1.30271e-53	4.27901e-79
CD48	1.49567	0.256127	5.83958	2.54587	117	1332	174	12703	0.672414	0.104857	1.06322e-69	2.80924e-21	6.18688e-88
ANXA2	3.247	0.57089	5.68762	2.50782	149	2374	174	12703	0.856322	0.186885	5.88836e-80	5.80492e-47	9.90909e-124
HLA-DPB1	78.0317	13.7302	5.68321	2.50671	171	10774	174	12703	0.982759	0.848146	5.10209e-09	1.13514e-67	1.00912e-73
RFTN1	2.03702	0.358476	5.68245	2.50651	138	2319	174	12703	0.793103	0.182555	4.12349e-67	2.52758e-249	7.57E-313
INSIG1	5.05106	0.919188	5.49513	2.45815	142	3655	174	12703	0.816092	0.287727	1.43308e-46	3.2024e-22	7.1617e-66
FNBP1	4.05393	0.742952	5.45651	2.44798	153	3856	174	12703	0.87931	0.30355	1.28364e-55	8.7896e-06	1.56868e-58
PPA1	4.43834	0.825575	5.37606	2.42655	157	4220	174	12703	0.902299	0.332205	6.94339e-55	5.36617e-204	2.21228e-255
CERS6	2.13916	0.398746	5.36473	2.4235	109	2126	174	12703	0.626437	0.167362	5.87368e-41	3.57711e-20	2.90816e-58
CST3	47.223	8.95343	5.27429	2.39898	168	10386	174	12703	0.965517	0.817602	6.70569e-09	2.004e-23	9.68689e-30
IQGAP2	0.857514	0.164443	5.21467	2.38257	93	963	174	12703	0.534483	0.0758089	3.70396e-55	7.7401e-226	1.84821e-277
CD44	6.49031	1.25352	5.17766	2.3723	150	3250	174	12703	0.862069	0.255845	2.42802e-62	2.13105e-280	0
FLNA	1.29104	0.251643	5.13044	2.35908	113	1533	174	12703	0.649425	0.12068	8.73458e-59	1.10605e-103	3.59146e-159
IFITM1	3.94973	0.769868	5.1304	2.35907	110	2607	174	12703	0.632184	0.205227	1.2844e-33	9.05218e-31	1.69647e-61
TGFBI	0.989727	0.193136	5.1245	2.35741	100	1137	174	12703	0.574713	0.0895064	9.61515e-57	4.31967e-19	7.15511e-73
PPDPF	3.92003	0.77014	5.09002	2.34767	162	3809	174	12703	0.931034	0.29985	2.64582e-68	3.25552e-50	2.3304e-115
ETV3	4.07104	0.806953	5.04495	2.33484	141	3940	174	12703	0.810345	0.310163	1.70423e-41	2.25426e-34	6.62121e-73
HLA-DQA2	10.3077	2.099	4.91078	2.29595	119	3836	174	12703	0.683908	0.301976	1.22108e-24	5.09495e-19	6.10832e-41
RARA	1.27889	0.260736	4.90492	2.29423	108	1867	174	12703	0.62069	0.146973	2.60951e-45	1.61812e-61	1.02874e-103
PALM2-AKAP2	1.3096	0.289118	4.52964	2.1794	91	1560	174	12703	0.522989	0.122806	1.97542e-36	6.17333e-22	1.61032e-55
ARMC9	1.16541	0.259909	4.48394	2.16477	100	1480	174	12703	0.574713	0.116508	1.13586e-46	6.00133e-34	1.24941e-77
TAGLN2	7.29203	1.62801	4.47911	2.16321	170	5982	174	12703	0.977011	0.470912	2.7746e-49	9.6019e-58	6.50302e-104
DUSP5	9.39441	2.15401	4.36137	2.12478	161	6554	174	12703	0.925287	0.515941	2.02949e-31	2.69448e-29	7.51669e-58
MZT2A	1.42902	0.337427	4.23505	2.08238	126	2476	174	12703	0.724138	0.194915	1.96329e-50	3.57854e-260	5.0083e-307
ST8SIA4	2.29016	0.558681	4.09923	2.03535	137	3098	174	12703	0.787356	0.243879	2.39149e-50	9.78336e-15	3.45138e-62
VMO1	1.69954	0.42126	4.03441	2.01236	87	2326	174	12703	0.5	0.183106	6.75148e-21	0	0
PTRHD1	0.858719	0.213485	4.02238	2.00805	109	1652	174	12703	0.626437	0.130048	2.42607e-51	1.02832e-46	5.57423e-95
AHR	1.54248	0.383978	4.01711	2.00616	114	1866	174	12703	0.655172	0.146894	2.96631e-51	4.08939e-22	2.02084e-70
BCL2L11	1.28702	0.320826	4.01158	2.00417	98	1799	174	12703	0.563218	0.14162	1.36449e-37	7.5752e-14	1.2e-48
SERPINB1	5.46956	1.3705	3.99093	1.99673	156	5852	174	12703	0.896552	0.460679	1.84543e-33	5.67721e-50	1.98815e-80
UPF2	1.1837	0.300289	3.94185	1.97887	107	1932	174	12703	0.614943	0.15209	5.51399e-43	1.05907e-64	1.4343e-104
TSPAN33	1.38232	0.351532	3.93228	1.97537	107	2526	174	12703	0.614943	0.198851	1.90194e-32	3.47784e-51	1.25827e-80
LGALS3	2.39821	0.610025	3.93133	1.97502	126	2076	174	12703	0.724138	0.163426	5.02768e-59	3.08594e-55	4.04561e-111
RBFOX2	6.19151	1.57755	3.92477	1.97261	127	3851	174	12703	0.729885	0.303157	1.71502e-30	4.44249e-62	1.60613e-89
HLA-DQA1	36.0831	9.2155	3.91549	1.96919	171	9804	174	12703	0.982759	0.771786	1.23097e-15	2.26771e-13	1.79899e-26
GNA15	2.70172	0.695867	3.88252	1.95699	137	3998	174	12703	0.787356	0.314729	5.03754e-37	3.07738e-17	1.90057e-51
HLA-DPA1	103.511	26.8043	3.86173	1.94925	174	11656	174	12703	1	0.917579	7.74332e-07	1.0688e-16	4.29083e-21
LGALS1	6.96172	1.81977	3.82561	1.93569	156	4782	174	12703	0.896552	0.376447	7.38007e-46	8.13049e-28	1.00384e-70
GSTP1	6.79694	1.78688	3.80381	1.92745	164	6792	174	12703	0.942529	0.534677	1.76296e-32	5.75281e-55	2.01834e-84
DNMBP	1.30197	0.351866	3.70019	1.8876	97	1911	174	12703	0.557471	0.150437	1.39232e-34	1.45675e-23	2.66797e-55
MALT1	1.8984	0.513393	3.69775	1.88665	127	3042	174	12703	0.729885	0.239471	1.67487e-41	5.69262e-41	1.78824e-79
TMEM123	2.1342	0.580668	3.67542	1.87791	139	3448	174	12703	0.798851	0.271432	1.09402e-46	2.10722e-34	4.25042e-78
CIITA	1.35746	0.372773	3.64151	1.86454	120	2210	174	12703	0.689655	0.173975	9.60586e-50	1.13248e-12	1.53792e-59
BHLHE40	3.20427	0.882827	3.62956	1.85979	148	4237	174	12703	0.850575	0.333543	1.97603e-44	1.35024e-23	4.11669e-65
IQGAP1	2.26438	0.624985	3.62309	1.85722	143	3415	174	12703	0.821839	0.268834	2.18673e-51	2.87517e-22	1.05154e-70
RAB8B	2.45708	0.67826	3.62262	1.85703	144	3672	174	12703	0.827586	0.289066	2.18455e-48	8.51689e-230	1.1874e-274
FXYD5	5.88735	1.648	3.57243	1.83691	157	6235	174	12703	0.902299	0.490829	2.17652e-30	0	0
ANXA1	3.70651	1.05801	3.5033	1.80871	122	1211	174	12703	0.701149	0.0953318	1.85843e-80	1.65719e-15	6.733e-93
BCL3	3.02068	0.869118	3.47557	1.79725	149	4350	174	12703	0.856322	0.342439	6.0092e-44	1.43546e-36	1.579e-77
PDZD8	1.13172	0.329213	3.43763	1.78142	94	1999	174	12703	0.54023	0.157364	1.31594e-30	5.39821e-25	8.9281e-53
IGFLR1	1.14649	0.336006	3.41212	1.77067	110	2459	174	12703	0.632184	0.193576	5.94368e-36	1.08635e-66	1.51091e-99
WHAMM	1.405	0.412681	3.40457	1.76747	123	2524	174	12703	0.706897	0.198693	1.5109e-46	2.38509e-16	5.13439e-60
CXXC5	0.865492	0.258263	3.35121	1.74468	96	1796	174	12703	0.551724	0.141384	6.37037e-36	1.17347e-218	4.36449e-251
SEPTIN9	0.798354	0.239141	3.33842	1.73916	94	1598	174	12703	0.54023	0.125797	2.94574e-38	3.68202e-21	1.45848e-56
CALHM6	1.67455	0.501753	3.33739	1.73872	109	2898	174	12703	0.626437	0.228135	1.02802e-28	1.44827e-11	1.34596e-37
ATP1B3	7.82809	2.36784	3.30601	1.72509	163	6630	174	12703	0.936782	0.521924	6.46777e-33	3.14872e-73	4.9296e-103
AGO2	1.34387	0.409582	3.28108	1.71417	122	2467	174	12703	0.701149	0.194206	1.21524e-46	7.04382e-242	5.66666e-285
RNASE6	2.17169	0.663893	3.27114	1.70979	110	3757	174	12703	0.632184	0.295757	1.04874e-19	3.93329e-132	1.43251e-148
HLA-DRB5	46.1193	14.1454	3.26038	1.70504	170	11358	174	12703	0.977011	0.894119	8.14474e-05	5.96298e-39	4.78048e-41
PMAIP1	3.60451	1.10941	3.24904	1.70001	129	4263	174	12703	0.741379	0.33559	2.23727e-27	7.79294e-37	2.5369e-61
SMIM3	2.40167	0.743394	3.23069	1.69184	105	3193	174	12703	0.603448	0.251358	2.49556e-22	4.4115e-124	3.68563e-143
R3HDM4	0.849561	0.263513	3.22398	1.68884	99	2017	174	12703	0.568966	0.158781	2.52779e-34	2.7026e-11	7.0157e-43
TNIP1	1.32737	0.412536	3.21758	1.68598	94	2566	174	12703	0.54023	0.202	1.77928e-22	1.04522e-11	1.42019e-31
AP1S2	0.959543	0.305536	3.14052	1.651	110	2080	174	12703	0.632184	0.163741	9.16055e-43	2.15392e-172	9.7289e-212
SPIB	0.821654	0.263529	3.11788	1.64057	88	1490	174	12703	0.505747	0.117295	2.49666e-35	3.15992e-265	5.44129e-297
ARF6	3.95023	1.28451	3.07529	1.62072	163	6227	174	12703	0.936782	0.490199	7.5837e-37	8.18804e-44	1.13871e-77
SIPA1L1	5.02267	1.64829	3.04721	1.60749	156	5223	174	12703	0.896552	0.411163	2.10113e-40	7.09072e-32	2.44462e-69
ETV6	5.89958	1.94062	3.04005	1.6041	162	7014	174	12703	0.931034	0.552153	4.99189e-28	1.31434e-27	8.25122e-53
EMILIN2	1.04515	0.344228	3.03622	1.60227	111	2000	174	12703	0.637931	0.157443	2.4823e-45	9.4361e-25	3.72493e-67
HINT1	4.91708	1.62669	3.02276	1.59586	164	6770	174	12703	0.942529	0.532945	1.30691e-32	1.08659e-30	2.03654e-60
HLA-DRA	138.421	46.3289	2.98779	1.57908	173	12166	174	12703	0.994253	0.957727	0.0112069	1.37775e-16	6.48677e-17
TTYH2	0.757398	0.25445	2.97661	1.57367	91	1819	174	12703	0.522989	0.143195	2.36416e-31	2.89798e-31	9.71758e-60
RPS10-NUDT3	1.98096	0.670801	2.95312	1.56224	118	3600	174	12703	0.678161	0.283398	1.11743e-26	3.68293e-108	1.26809e-131
BTG1	14.9722	5.07657	2.94927	1.56036	169	9808	174	12703	0.971264	0.772101	1.68804e-13	1.15616e-132	6.52249e-143
HLA-DRB1	89.5363	30.3626	2.9489	1.56018	172	11968	174	12703	0.988506	0.94214	0.00451963	1.5111e-26	4.49756e-27
PRCP	0.951229	0.325059	2.92633	1.54909	112	2304	174	12703	0.643678	0.181374	2.3963e-40	6.52332e-33	2.60019e-70
TLE5	1.2877	0.441133	2.91908	1.54551	122	2946	174	12703	0.701149	0.231914	1.62572e-38	5.30151e-19	1.12124e-54
OGDH	0.722311	0.250939	2.87843	1.52528	92	1915	174	12703	0.528736	0.150752	1.83697e-30	5.32733e-52	1.83521e-79
TXNRD1	2.85171	0.996936	2.86048	1.51626	147	5056	174	12703	0.844828	0.398016	1.88805e-33	1.56398e-88	8.22463e-119
LRRFIP2	1.06238	0.378129	2.80957	1.49035	110	2355	174	12703	0.632184	0.185389	1.07677e-37	3.16696e-23	4.70349e-58
HLA-DQB1	40.2602	14.4616	2.78394	1.47713	169	11690	174	12703	0.971264	0.920255	0.0100809	3.17515e-27	2.13214e-27
SLC6A6	0.888355	0.32128	2.76505	1.4673	92	1994	174	12703	0.528736	0.156971	3.84772e-29	1.12105e-29	5.74072e-56
CPVL	5.93347	2.15065	2.75892	1.4641	123	7116	174	12703	0.706897	0.560183	0.000107989	2.31405e-26	1.72829e-28
METRNL	1.24502	0.451546	2.75724	1.46322	103	2728	174	12703	0.591954	0.214752	1.38588e-26	3.12797e-16	4.17206e-40
ACTN4	0.890526	0.325269	2.73781	1.45302	93	2119	174	12703	0.534483	0.166811	6.47275e-28	6.22219e-18	4.15728e-43
TMSB10	96.4941	35.3357	2.73078	1.44931	173	12286	174	12703	0.994253	0.967173	0.0479126	1.42459e-37	6.06657e-37
TUBA1A	4.12061	1.51085	2.72735	1.4475	132	5371	174	12703	0.758621	0.422814	5.27393e-19	6.98998e-23	3.46901e-39
PLP2	1.26439	0.464058	2.72463	1.44606	110	2921	174	12703	0.632184	0.229946	3.7304e-29	2.09818e-22	9.10869e-49
LMNA	5.37974	1.99033	2.70294	1.43453	141	5266	174	12703	0.810345	0.414548	3.51329e-26	6.58024e-139	8.73377e-162
FOSL2	1.22115	0.451943	2.702	1.43403	112	2664	174	12703	0.643678	0.209714	2.2442e-34	1.9298e-54	8.75534e-86
SEPTIN6	2.09296	0.775343	2.6994	1.43264	131	4278	174	12703	0.752874	0.336771	1.47134e-28	2.08519e-164	1.356e-189
HMGA1	2.08577	0.778513	2.67918	1.42179	142	4435	174	12703	0.816092	0.34913	4.38169e-36	2.98013e-26	1.84367e-59
DNAJC4	1.01758	0.380144	2.67682	1.42052	113	2748	174	12703	0.649425	0.216327	6.32455e-34	3.68395e-31	3.43711e-62
STEAP1B	0.961191	0.361983	2.65535	1.4089	105	2345	174	12703	0.603448	0.184602	1.115e-33	1.02308e-41	1.95362e-72
SMCHD1	3.34622	1.28407	2.60596	1.38182	143	5659	174	12703	0.821839	0.445485	5.24025e-24	1.42526e-45	1.17907e-66
ATG3	1.14771	0.440933	2.60292	1.38013	103	2915	174	12703	0.591954	0.229473	3.03066e-24	8.28726e-24	2.72006e-45
TNFRSF14	0.777065	0.299014	2.59876	1.37782	96	1968	174	12703	0.551724	0.154924	9.84065e-33	2.38061e-75	5.7753e-105
TAP1	0.870585	0.335632	2.59386	1.3751	93	2157	174	12703	0.534483	0.169802	2.45208e-27	1.85178e-26	5.51805e-51
STK4	2.62217	1.01471	2.58416	1.3697	148	5118	174	12703	0.850575	0.402897	1.82829e-33	4.07552e-181	3.6641e-211
RPL28	57.9014	22.4365	2.58067	1.36775	172	11918	174	12703	0.988506	0.938204	0.00217003	0	0
H3F3A	10.5335	4.20277	2.50631	1.32557	171	9766	174	12703	0.982759	0.768795	7.01635e-16	2.5845e-15	1.25997e-28
DUSP2	3.02654	1.20799	2.50543	1.32506	120	3939	174	12703	0.689655	0.310084	3.47674e-24	3.76408e-28	1.54637e-49
EMP3	4.43042	1.7813	2.48718	1.31451	156	5352	174	12703	0.896552	0.421318	8.83105e-39	7.85785e-07	7.12522e-43
SYNGR2	5.53743	2.23858	2.47363	1.30663	161	7798	174	12703	0.925287	0.613871	1.52645e-20	3.84888e-27	6.31288e-45
PTMS	1.21871	0.493674	2.46865	1.30372	109	2998	174	12703	0.626437	0.236007	2.01553e-27	1.68152e-54	6.31362e-79
IFI30	14.2879	5.80249	2.46237	1.30005	163	8823	174	12703	0.936782	0.69456	9.85877e-15	2.32886e-46	3.17588e-58
CCDC6	1.90379	0.773563	2.46106	1.29928	123	3908	174	12703	0.706897	0.307644	9.82743e-27	8.34824e-17	8.03242e-41
NAP1L1	3.96305	1.6141	2.45527	1.29588	150	6562	174	12703	0.862069	0.516571	1.79829e-21	6.37584e-264	7.50767e-282
H2AFV	1.5351	0.626623	2.4498	1.29267	130	3700	174	12703	0.747126	0.29127	8.58598e-35	4.21303e-47	6.73627e-79
MAP3K8	16.7521	6.88049	2.43473	1.28376	170	10064	174	12703	0.977011	0.792254	9.4333e-13	2.53596e-51	3.47332e-61
CUL1	1.10403	0.453557	2.43417	1.28343	106	2818	174	12703	0.609195	0.221837	1.44799e-27	2.19237e-42	5.03871e-67
TMEM131	1.03313	0.42658	2.42189	1.27614	102	2587	174	12703	0.586207	0.203653	9.41958e-28	1.38363e-13	1.20999e-38
ALDH2	2.70015	1.12165	2.40731	1.26742	133	5381	174	12703	0.764368	0.423601	1.29033e-19	6.58473e-59	1.5163e-75
USP12	1.52391	0.633723	2.40469	1.26585	118	3658	174	12703	0.678161	0.287963	5.39171e-26	3.32843e-256	1.16189e-278
PSME1	4.02027	1.68194	2.39026	1.25717	154	6607	174	12703	0.885057	0.520113	1.77186e-24	6.99686e-56	2.26488e-77
WARS	1.94489	0.815929	2.38365	1.25317	115	3705	174	12703	0.66092	0.291663	2.29515e-23	3.72232e-88	2.17377e-108
RGCC	2.36007	0.99197	2.37917	1.25046	112	2292	174	12703	0.643678	0.18043	1.45268e-40	6.14357e-39	1.61282e-76
TBC1D8	2.82781	1.18878	2.37876	1.25021	137	4371	174	12703	0.787356	0.344092	1.84338e-32	2.02814e-39	6.10013e-69
RPL18A	41.2005	17.4671	2.35875	1.23802	173	11784	174	12703	0.994253	0.927655	7.41008e-05	1.76268e-50	1.63365e-52
LY6E	3.04186	1.28996	2.35811	1.23763	135	4585	174	12703	0.775862	0.360938	2.32509e-28	3.68126e-100	2.51287e-125
STK17B	3.83195	1.63141	2.34886	1.23196	158	6347	174	12703	0.908046	0.499646	2.29598e-30	1.19703e-17	2.97399e-45
MZT2B	2.97155	1.27399	2.33249	1.22187	158	6099	174	12703	0.908046	0.480123	6.97292e-33	2.45207e-35	2.6457e-65
STMP1	0.707223	0.303311	2.33168	1.22137	98	2366	174	12703	0.563218	0.186255	6.19585e-28	3.65258e-32	3.07861e-57
SNX3	4.01748	1.73254	2.31884	1.2134	152	7053	174	12703	0.873563	0.555223	3.35312e-19	3.36102e-31	1.28147e-47
PIM3	3.42609	1.48224	2.31142	1.20878	151	6140	174	12703	0.867816	0.48335	4.18452e-26	8.73698e-169	1.63206e-191
LITAF	3.45261	1.49887	2.30348	1.20381	154	6208	174	12703	0.885057	0.488703	5.53957e-28	3.17258e-47	3.00225e-72
CHPT1	1.50774	0.654963	2.30202	1.2029	128	4016	174	12703	0.735632	0.316146	2.61302e-29	1.63334e-19	4.69785e-46
CFLAR	5.98395	2.61292	2.29014	1.19544	165	7575	174	12703	0.948276	0.596316	2.95761e-26	7.93366e-278	1.63744e-300
JARID2	7.94934	3.4757	2.28712	1.19353	159	7549	174	12703	0.913793	0.594269	7.58057e-21	9.49534e-23	7.05674e-41
CYTIP	3.56771	1.56293	2.28271	1.19075	152	5715	174	12703	0.873563	0.449894	4.77096e-31	4.81706e-184	1.13283e-211
HMGN3	1.20945	0.530846	2.27835	1.18799	99	3324	174	12703	0.568966	0.26167	2.23653e-17	2.35363e-31	5.78314e-46
TNFSF13B	1.13767	0.502217	2.2653	1.1797	100	2672	174	12703	0.574713	0.210344	3.37179e-25	6.9669e-26	2.70792e-48
MXD1	1.34281	0.59582	2.25371	1.1723	109	3054	174	12703	0.626437	0.240416	1.01034e-26	1.07325e-42	1.70779e-66
TET2	1.03826	0.461997	2.24733	1.16821	103	2677	174	12703	0.591954	0.210738	2.9359e-27	2.53215e-44	1.20788e-68
MBD2	1.07661	0.480643	2.23993	1.16345	109	3183	174	12703	0.626437	0.250571	3.59847e-25	1.13238e-56	7.58345e-79
NECTIN2	1.42051	0.634397	2.23915	1.16295	114	3780	174	12703	0.655172	0.297568	5.19637e-22	2.09406e-15	9.11962e-35
SPINT2	1.14926	0.519672	2.21151	1.14503	120	3522	174	12703	0.689655	0.277257	4.66089e-29	3.34246e-42	2.51968e-68
HIGD2A	2.98455	1.35962	2.19514	1.13431	157	6104	174	12703	0.902299	0.480516	7.7408e-32	1.54758e-18	1.36143e-47
TES	0.927678	0.425339	2.18103	1.12501	108	2720	174	12703	0.62069	0.214123	2.17851e-30	1.35872e-26	3.81423e-54
NDUFV2	2.36607	1.08627	2.17816	1.12311	151	5697	174	12703	0.867816	0.448477	3.23634e-30	0	0
RPS12	57.5039	26.4564	2.17354	1.12004	173	11979	174	12703	0.994253	0.943006	0.000757327	1.10813e-25	5.50929e-27
MYL12A	4.0016	1.84693	2.16662	1.11545	151	7167	174	12703	0.867816	0.564197	1.2824e-17	9.34566e-49	1.80357e-63
TAPBP	1.81819	0.839946	2.16465	1.11413	128	4652	174	12703	0.735632	0.366213	1.01679e-22	1.50341e-28	1.76872e-48
CYB5R3	1.07733	0.500741	2.15147	1.10532	111	3474	174	12703	0.637931	0.273479	3.91778e-23	9.64993e-34	4.86245e-54
RPL8	29.1125	13.594	2.14156	1.09866	173	11445	174	12703	0.994253	0.900968	4.98338e-07	2.22838e-50	1.44186e-54
CTSH	4.42	2.06422	2.14124	1.09845	146	7151	174	12703	0.83908	0.562938	1.59847e-14	1.94435e-35	3.50247e-47
DDIT4	5.79196	2.70915	2.13793	1.09621	156	7289	174	12703	0.896552	0.573801	1.81548e-20	3.76918e-52	1.12814e-69
CIB1	1.20285	0.562939	2.13674	1.09541	117	3610	174	12703	0.672414	0.284185	8.3539e-26	3.95812e-12	2.81058e-35
HGSNAT	0.725297	0.339775	2.13464	1.09399	89	2203	174	12703	0.511494	0.173424	7.8897e-24	9.77633e-83	1.87456e-103
PTK2B	2.28326	1.06983	2.13422	1.09371	123	4147	174	12703	0.706897	0.326458	3.11309e-24	3.89766e-09	9.03838e-31
H1FX	6.24672	2.92756	2.13377	1.0934	153	7422	174	12703	0.87931	0.584271	3.43116e-17	6.13312e-157	8.38808e-171
BID	2.89097	1.35769	2.12933	1.0904	136	5673	174	12703	0.781609	0.446587	4.22303e-19	1.09628e-53	7.65061e-70
SEC61B	3.13785	1.48101	2.11872	1.08319	157	6617	174	12703	0.902299	0.520901	5.0199e-27	1.07874e-22	6.07243e-47
PPP1R14B	1.47557	0.698945	2.11113	1.07802	130	4139	174	12703	0.747126	0.325829	1.67889e-29	6.83848e-283	0
RUFY3	0.873647	0.415035	2.105	1.07382	93	2620	174	12703	0.534483	0.20625	3.50246e-21	1.0965e-22	3.78921e-41
PKM	3.27327	1.55575	2.10398	1.07312	152	6227	174	12703	0.873563	0.490199	3.91503e-26	9.56692e-97	1.05096e-119
TAP2	0.853395	0.40566	2.10372	1.07294	88	2848	174	12703	0.505747	0.224199	1.29626e-15	8.65029e-50	1.66234e-62
RPS18	48.5276	23.0702	2.10348	1.07278	173	11910	174	12703	0.994253	0.937574	0.000351531	4.21692e-24	9.3058e-26
LINC01619	1.2804	0.609399	2.10108	1.07113	101	2854	174	12703	0.58046	0.224671	1.25208e-23	4.31052e-16	4.80964e-37
SMARCA2	1.56346	0.744516	2.09997	1.07037	118	3697	174	12703	0.678161	0.291034	1.37546e-25	3.00113e-117	1.34797e-139
GLIPR2	0.811831	0.38731	2.09607	1.06769	89	2505	174	12703	0.511494	0.197198	5.19274e-20	1.85899e-56	1.67705e-73
RPL22	14.0722	6.71929	2.09429	1.06646	169	10472	174	12703	0.971264	0.824372	3.64795e-09	3.44826e-19	7.91731e-26
RPS2	38.7594	18.5134	2.09359	1.06598	172	11868	174	12703	0.988506	0.934267	0.00156974	6.08122e-38	8.89203e-39
VOPP1	2.16418	1.03625	2.08846	1.06244	120	5162	174	12703	0.689655	0.406361	7.59599e-14	1.07205e-28	7.78593e-40
RPS13	39.0945	18.7826	2.08142	1.05757	172	11798	174	12703	0.988506	0.928757	0.000494117	7.7165e-29	2.79651e-30
BANP	0.713075	0.343097	2.07835	1.05544	88	2055	174	12703	0.505747	0.161773	3.0703e-25	2.30051e-16	6.60069e-39
SNX10	0.820878	0.396418	2.07074	1.05015	89	2387	174	12703	0.511494	0.187908	1.99243e-21	1.43026e-60	5.31359e-79
RPS23	47.8684	23.1213	2.07031	1.04985	172	11957	174	12703	0.988506	0.941274	0.00466804	4.02979e-167	7.32706e-167
GUK1	2.39985	1.16227	2.0648	1.046	147	5766	174	12703	0.844828	0.453909	2.82196e-26	5.94874e-131	6.03808e-154
ARF5	1.48112	0.71923	2.05931	1.04216	128	4489	174	12703	0.735632	0.353381	2.52971e-24	2.43064e-26	7.0289e-48
HLA-F	1.65621	0.805578	2.05593	1.03979	132	4471	174	12703	0.758621	0.351964	2.73505e-27	6.75854e-10	1.5394e-34
RPS15A	39.7798	19.3516	2.05564	1.03959	174	11867	174	12703	1	0.934189	1.48742e-05	2.24074e-128	1.02001e-130
RPS5	17.0932	8.32387	2.05351	1.03809	169	10577	174	12703	0.971264	0.832638	1.35219e-08	6.79459e-18	5.38844e-24
IFITM3	14.1581	6.9032	2.05095	1.03629	149	8946	174	12703	0.856322	0.704243	4.76885e-06	4.30791e-59	3.03319e-62
RPS14	39.0302	19.0336	2.0506	1.03605	174	11776	174	12703	1	0.927025	4.23706e-06	3.78889e-65	2.59601e-68
AC138123.1	1.8787	0.917854	2.04684	1.0334	130	4680	174	12703	0.747126	0.368417	7.54425e-24	2.70186e-12	1.64858e-33
NFE2L2	2.33379	1.14145	2.04457	1.0318	138	5342	174	12703	0.793103	0.420531	3.71386e-23	2.43917e-30	1.0946e-50
EIF2AK4	0.862424	0.422012	2.0436	1.03111	99	2839	174	12703	0.568966	0.223491	1.7431e-22	1.29936e-31	2.76817e-51
C1orf162	2.88669	1.41534	2.03957	1.02826	127	5733	174	12703	0.729885	0.451311	1.61883e-13	1.05336e-29	1.65703e-40
RPS21	23.464	11.5541	2.03079	1.02204	172	11675	174	12703	0.988506	0.919074	0.000107743	4.72753e-22	3.01739e-24
RPL27A	9.1255	4.49917	2.02826	1.02024	165	9542	174	12703	0.948276	0.751161	8.77635e-12	1.12798e-22	7.62221e-32
TSPYL2	1.51853	0.751665	2.02021	1.01451	104	3467	174	12703	0.597701	0.272928	7.6287e-19	5.39403e-29	4.43619e-45
RPS11	10.8928	5.417	2.01086	1.00781	166	10203	174	12703	0.954023	0.803196	1.91742e-08	5.83583e-19	6.79832e-25
RPLP2	26.097	12.9957	2.00813	1.00585	173	11579	174	12703	0.994253	0.911517	4.22296e-06	7.59073e-28	2.43045e-31
RPS24	37.9148	18.8826	2.00792	1.0057	173	11831	174	12703	0.994253	0.931355	0.000106146	1.91223e-22	1.22109e-24
SLC25A6	8.34129	4.17165	1.99952	0.999652	168	9844	174	12703	0.965517	0.774935	2.53952e-12	2.23011e-18	3.87058e-28
FBL	0.977572	0.489119	1.99864	0.999015	115	3354	174	12703	0.66092	0.264032	2.18624e-27	3.06883e-52	1.21437e-76
RPL36	25.67	12.8496	1.99773	0.998359	172	11431	174	12703	0.988506	0.899866	4.52646e-06	4.63804e-11	7.78868e-15
RPL26	39.823	19.9769	1.99345	0.99527	172	11797	174	12703	0.988506	0.928678	0.000494244	1.12013e-37	5.1871e-39
ZYX	3.19447	1.60488	1.99047	0.99311	151	6381	174	12703	0.867816	0.502322	9.52432e-24	5.03086e-49	7.91656e-70
EIF3L	2.813	1.41658	1.98577	0.989695	147	6369	174	12703	0.844828	0.501378	5.49642e-21	6.94227e-68	7.71885e-86
EZR	4.86828	2.45496	1.98304	0.987717	157	7702	174	12703	0.902299	0.606313	3.78833e-18	1.06518e-22	3.70068e-38
CDYL	1.08413	0.547399	1.98052	0.985879	101	2996	174	12703	0.58046	0.23585	5.49351e-22	6.60291e-24	3.74802e-43
RPL11	43.6773	22.0729	1.97878	0.984608	172	12075	174	12703	0.988506	0.950563	0.0191142	7.2117e-18	6.12423e-18
RUNX2	1.29217	0.653451	1.97745	0.983641	111	3421	174	12703	0.637931	0.269306	8.21271e-24	8.10171e-42	9.89889e-63
SYTL3	3.13383	1.58649	1.97532	0.982085	130	5699	174	12703	0.747126	0.448634	2.77141e-15	4.53761e-55	2.00768e-67
BCL7C	0.62158	0.31672	1.96256	0.972734	91	2492	174	12703	0.522989	0.196174	1.98305e-21	9.6172e-32	2.29026e-50
FBXO11	2.03676	1.0381	1.96201	0.972335	131	4751	174	12703	0.752874	0.374006	8.79742e-24	1.13919e-30	1.23304e-51
RPS3A	34.2623	17.505	1.95729	0.968858	174	11751	174	12703	1	0.925057	2.72298e-06	2.05203e-60	8.45129e-64
SNHG15	3.45421	1.76688	1.95498	0.967153	139	6592	174	12703	0.798851	0.518933	4.71863e-14	1.05657e-22	4.10245e-34
SH3BGRL3	8.92986	4.57128	1.95347	0.966039	162	8858	174	12703	0.931034	0.697316	7.68645e-14	2.9646e-21	1.78799e-32
RPS16	27.0036	13.8356	1.95175	0.964767	172	11721	174	12703	0.988506	0.922695	0.000239458	5.58569e-32	1.08742e-33
PSME2	3.01731	1.54765	1.9496	0.963177	133	5665	174	12703	0.764368	0.445958	3.68073e-17	1.00186e-35	4.40403e-50
ATP5MG	5.46138	2.81263	1.94174	0.957346	165	8539	174	12703	0.948276	0.672203	1.7412e-18	2.2754e-12	2.72188e-28
EEF1G	9.87662	5.09115	1.93996	0.956025	170	9885	174	12703	0.977011	0.778163	7.34882e-14	7.93399e-30	5.7284e-41
PTMA	30.6987	15.8751	1.93376	0.951407	174	12071	174	12703	1	0.950248	0.000272354	5.50414e-45	1.66576e-46
RPS7	25.825	13.3665	1.93207	0.950147	172	11661	174	12703	0.988506	0.917972	0.000111203	0	0
PSMB9	1.10394	0.571593	1.93133	0.949597	91	3058	174	12703	0.522989	0.240731	1.96184e-15	2.16784e-55	6.83591e-68
CCNI	4.87033	2.52586	1.92819	0.947247	159	8379	174	12703	0.913793	0.659608	9.0038e-15	5.20597e-46	6.45028e-58
PDE4A	1.34221	0.69707	1.9255	0.94523	117	3924	174	12703	0.672414	0.308903	1.91638e-22	6.50659e-50	2.04821e-69
SMARCC1	0.784823	0.408503	1.92122	0.942021	93	2588	174	12703	0.534483	0.203731	1.46524e-21	1.65671e-21	2.35034e-40
RBPJ	1.89812	0.98898	1.91927	0.940555	132	4972	174	12703	0.758621	0.391404	1.81165e-22	2.71319e-276	3.36986e-295
RPL4	11.4458	5.96552	1.91865	0.940095	169	10490	174	12703	0.971264	0.825789	3.70752e-09	6.77277e-71	4.56964e-77
APRT	1.52847	0.797279	1.91711	0.93893	135	4501	174	12703	0.775862	0.354326	3.63071e-29	5.58976e-27	2.57611e-53
IRF1	1.5294	0.798284	1.91586	0.937995	94	3605	174	12703	0.54023	0.283791	2.23466e-12	3.43702e-46	1.01776e-55
RACK1	17.3427	9.06192	1.9138	0.936439	170	11136	174	12703	0.977011	0.876643	3.61613e-06	1.41631e-50	6.57156e-54
GSTK1	1.96979	1.03212	1.90849	0.932428	150	5371	174	12703	0.862069	0.422814	9.69887e-33	1.23257e-196	6.28584e-226
RPS15	32.6038	17.0889	1.9079	0.931985	173	11787	174	12703	0.994253	0.927891	7.31871e-05	8.79749e-31	5.1334e-33
PTPN1	4.64083	2.43566	1.90537	0.930073	158	7370	174	12703	0.908046	0.580178	2.28154e-21	4.03608e-28	1.02773e-46
RPLP1	81.4968	42.7852	1.90479	0.929632	173	12308	174	12703	0.994253	0.968905	0.0464386	2.79977e-35	1.08734e-34
RPL7	7.26406	3.81453	1.90431	0.929272	167	9239	174	12703	0.95977	0.727309	1.91816e-15	2.81504e-50	8.04458e-63
PFN1	14.5394	7.64042	1.90296	0.928248	168	10509	174	12703	0.965517	0.827285	3.75173e-08	6.53306e-26	1.86496e-31
RPS9	30.8451	16.2183	1.90187	0.92742	173	11877	174	12703	0.994253	0.934976	0.00023969	8.83953e-194	9.61612e-195
BNIP3L	1.7871	0.940419	1.90032	0.926245	117	4650	174	12703	0.672414	0.366055	5.78839e-16	2.65459e-52	2.3793e-65
RPL32	46.0063	24.2863	1.89433	0.92169	172	11977	174	12703	0.988506	0.942848	0.00446877	1.23688e-21	3.01529e-22
ACTG1	17.9226	9.46812	1.89294	0.920627	166	11094	174	12703	0.954023	0.873337	0.000720716	8.50014e-37	5.59265e-38
RPS28	31.4328	16.643	1.88865	0.917357	172	11703	174	12703	0.988506	0.921278	0.000158661	8.51648e-47	1.56511e-48
UBA52	17.5838	9.32042	1.88659	0.915783	170	10883	174	12703	0.977011	0.856727	1.38887e-07	7.21326e-41	1.0942e-45
ASAP1	1.63185	0.865599	1.88523	0.914737	122	3985	174	12703	0.701149	0.313705	2.90281e-25	3.42298e-14	8.79404e-37
IFITM2	8.17576	4.33932	1.88411	0.913884	149	7994	174	12703	0.856322	0.6293	5.91523e-11	3.00652e-08	7.4464e-17
C9orf16	1.61671	0.858309	1.88359	0.913488	137	4888	174	12703	0.787356	0.384791	6.80018e-27	5.21416e-50	6.19547e-74
C17orf49	1.19064	0.632137	1.88352	0.913429	113	3918	174	12703	0.649425	0.308431	5.49857e-20	1.85791e-51	1.6566e-68
GRN	5.34993	2.84062	1.88337	0.913316	154	8266	174	12703	0.885057	0.650712	2.95882e-12	1.39588e-45	5.40344e-55
HLA-DMA	7.69138	4.08499	1.88284	0.912911	161	9046	174	12703	0.925287	0.712115	6.92897e-12	3.23013e-76	4.48791e-85
RPLP0	24.1536	12.8368	1.88159	0.911954	171	11556	174	12703	0.982759	0.909706	0.000138891	1.02833e-170	5.7315e-172
RPS29	12.0861	6.42699	1.88052	0.911135	170	10523	174	12703	0.977011	0.828387	1.19146e-09	4.45869e-47	6.8144e-54
RPL30	44.5565	23.7529	1.87584	0.907533	171	12051	174	12703	0.982759	0.948674	0.0364523	5.59503e-139	6.58049e-138
RNH1	2.09301	1.11917	1.87015	0.903151	143	5881	174	12703	0.821839	0.462962	3.52596e-22	6.43017e-56	4.02393e-75
CDK2AP1	2.88828	1.54457	1.86996	0.90301	148	6413	174	12703	0.850575	0.504841	2.33129e-21	0	0
OSBPL8	1.63665	0.875309	1.8698	0.902884	124	4288	174	12703	0.712644	0.337558	2.30765e-23	6.75036e-20	1.51515e-40
RPS27	47.976	25.8495	1.85597	0.892175	173	12165	174	12703	0.994253	0.957648	0.0112508	1.17443e-39	1.25694e-39
TPM4	2.57455	1.38975	1.85254	0.889502	145	6012	174	12703	0.833333	0.473274	1.63617e-22	9.22341e-14	1.22508e-33
TXNL1	0.882778	0.478506	1.84486	0.883514	89	3138	174	12703	0.511494	0.247028	1.48882e-13	1.23604e-22	1.49024e-33
CAPNS1	1.38969	0.754254	1.84248	0.881645	130	4452	174	12703	0.747126	0.350468	6.03874e-26	2.98252e-71	3.98864e-94
ZFP36L1	7.91714	4.29804	1.84203	0.881298	154	8827	174	12703	0.885057	0.694875	5.47335e-09	6.94472e-94	8.91462e-100
RPL35A	23.3802	12.7059	1.84011	0.879791	173	11445	174	12703	0.994253	0.900968	4.98338e-07	2.78624e-14	6.4875e-19
RPSA	11.9424	6.4985	1.83771	0.877911	165	10145	174	12703	0.948276	0.79863	4.61678e-08	4.64226e-20	1.33754e-25
RBM3	4.58419	2.49542	1.83704	0.877381	159	8275	174	12703	0.913793	0.651421	1.63557e-15	1.74567e-119	8.8081e-132
EDF1	2.63775	1.4377	1.8347	0.875546	157	6475	174	12703	0.902299	0.509722	2.52685e-28	2.5481e-10	5.57818e-36
RPL23A	18.898	10.301	1.83458	0.875448	172	11122	174	12703	0.988506	0.875541	6.92995e-08	5.84873e-45	4.83682e-50
BTF3	8.56335	4.66951	1.83388	0.874903	168	9912	174	12703	0.965517	0.780288	6.81303e-12	0	0
PARK7	1.79726	0.981402	1.83132	0.872886	138	5120	174	12703	0.793103	0.403054	2.08062e-25	7.75956e-26	1.86713e-48
EIF3K	4.59727	2.51445	1.82834	0.870535	163	8232	174	12703	0.936782	0.648036	3.9828e-19	2.68401e-32	1.24069e-48
EPB41L3	1.5872	0.86829	1.82796	0.870236	122	4379	174	12703	0.701149	0.344722	2.40829e-21	1.62294e-32	4.75563e-51
LDHA	6.4906	3.55268	1.82696	0.869442	160	8241	174	12703	0.91954	0.648744	1.92677e-16	1.28491e-55	4.04972e-69
RPL18	27.1209	14.8503	1.82628	0.868909	171	11718	174	12703	0.982759	0.922459	0.000872859	3.53076e-76	5.60216e-77
RPL19	42.079	23.075	1.82358	0.866771	173	12041	174	12703	0.994253	0.947886	0.00163779	1.366e-295	1.53555e-295
RPS4Y1	2.28527	1.25427	1.82199	0.865514	105	3827	174	12703	0.603448	0.301267	3.31761e-16	1.38529e-13	3.04473e-27
RPL12	34.3638	18.8736	1.82073	0.864517	172	11807	174	12703	0.988506	0.929465	0.00075291	7.99837e-36	5.35995e-37
CXCL16	8.3023	4.56492	1.81872	0.862922	164	9892	174	12703	0.942529	0.778714	5.46524e-09	9.15628e-19	3.08052e-25
KCMF1	0.868784	0.478712	1.81484	0.859841	95	3164	174	12703	0.545977	0.249075	1.4492e-16	4.1263e-303	4.39E-316
COX5A	2.1865	1.20876	1.80888	0.855098	144	5941	174	12703	0.827586	0.467685	2.98506e-22	1.34792e-35	5.26511e-55
CMTM6	2.77144	1.53519	1.80527	0.852218	160	6801	174	12703	0.91954	0.535385	3.76249e-28	2.24345e-96	2.40051e-121
RSL24D1	1.2603	0.698862	1.80337	0.850691	129	4168	174	12703	0.741379	0.328111	2.13403e-28	0	0

[truncated: 4 more sheets: Cluster 11, Cluster 12, Cluster 13, Cluster 14]
