# Supplementary material for: Immune landscape of the affected brain in Rasmussen encephalitis
Source: Sci Rep. 2026 May 13;16:21957. doi: 10.1038/s41598-026-51295-3 (PMC13365386; doi:10.1038/s41598-026-51295-3)
Supplement: Supplementary file 19 — Supplementary Information 19. [file 41598_2026_51295_MOESM19_ESM.xlsx]

## Sheet: top_marker_genes
gene_id	cell_group	marker_score	mean_expression	fraction_expressing	specificity	pseudo_R2	marker_test_p_value	marker_test_q_value
HSPA1B	1	0.623471	40.0389	0.98447	0.633306	0.475291	0	0
DNAJB1	1	0.581663	17.9373	0.944407	0.615903	0.349763	4.04029e-294	5.91515e-289
HSPA1A	1	0.612063	100.919	0.997299	0.613721	0.556657	0	0
BAG3	1	0.419148	6.00185	0.709431	0.590823	0.13742	3.38061e-113	4.94934e-108
HSPH1	1	0.5135	8.61368	0.880711	0.583051	0.274228	1.95647e-228	2.86436e-223
HSPD1	1	0.476776	8.91691	0.897142	0.531439	0.170957	5.0556e-141	7.4016e-136
EGR1	1	0.381741	5.31715	0.734189	0.519949	0.136152	3.76644e-112	5.51422e-107
HSP90AA1	1	0.501972	43.6664	0.991672	0.506187	0.28092	3.41615e-234	5.00138e-229
HSPB1	1	0.375012	10.3809	0.764348	0.49063	0.101984	4.43481e-84	6.49273e-79
HSPE1	1	0.371118	4.04614	0.77065	0.481565	0.09457	5.05219e-78	7.39661e-73
JUN	1	0.447687	21.0531	0.957236	0.467688	0.148043	5.53913e-122	8.10951e-117
CH25H	1	0.361075	9.42802	0.783705	0.460729	0.0985887	2.64122e-81	3.86686e-76
NR4A1	1	0.373331	7.94156	0.834121	0.447574	0.0704814	2.01242e-58	2.94626e-53
IER2	1	0.347094	4.91669	0.805087	0.431126	0.0689394	3.5847e-57	5.24814e-52
HSPA8	1	0.39045	8.5608	0.911096	0.428549	0.112348	1.44286e-92	2.1124e-87
CCL3	1	0.378318	39.0928	0.900968	0.419902	0.119928	8.65848e-99	1.26764e-93
CCL4	1	0.36171	57.5315	0.864506	0.418401	0.0924382	2.77253e-76	4.05909e-71
FOS	1	0.41236	65.0471	0.989872	0.416579	0.104927	1.73242e-86	2.53633e-81
KLF6	1	0.382519	20.3847	0.949584	0.402828	0.0753254	2.35312e-62	3.44506e-57
HSP90AB1	1	0.384578	16.4966	0.977493	0.393433	0.0861224	3.8954e-71	5.70302e-66
PDK4	1	0.35243	27.8364	0.928427	0.379599	0.0732087	1.23149e-60	1.80296e-55
DUSP1	1	0.374139	36.2553	0.98582	0.379521	0.0747503	6.89781e-62	1.00987e-56
CD83	1	0.362667	15.1051	0.961963	0.377008	0.0905319	9.9425e-75	1.45562e-69
FRMD4A	1	0.352782	6.27739	0.942606	0.374262	0.129883	5.56344e-107	8.14509e-102
UBC	1	0.348791	35.8002	0.993248	0.351162	0.0389432	6.38664e-33	9.3503e-28
CCL4L2	2	0.316946	28.6261	0.822723	0.38524	0.0600179	1.59595e-49	2.33653e-44
CCL4	2	0.322883	50.4959	0.854786	0.377736	0.0606971	4.55028e-50	6.66179e-45
SRGAP2	2	0.344182	5.03038	0.920074	0.37408	0.0834641	2.2031e-68	3.22543e-63
DOCK4	2	0.355081	9.00462	0.958178	0.370579	0.0775264	1.34641e-63	1.9712e-58
ELL2	2	0.359374	13.9142	0.988615	0.363512	0.162027	2.02297e-132	2.96171e-127
LDLRAD4	2	0.326626	5.13599	0.901719	0.362226	0.0721924	2.64712e-59	3.87549e-54
OLR1	2	0.341454	6.21802	0.944006	0.361707	0.114533	1.51874e-93	2.2235e-88
B3GNT5	2	0.332434	7.49233	0.925418	0.359226	0.105603	2.71938e-86	3.98129e-81
NEAT1	2	0.352646	28.7299	0.990242	0.356121	0.0831124	4.23346e-68	6.19795e-63
CCL3	2	0.311452	31.5554	0.876626	0.355285	0.0556096	5.47079e-46	8.00946e-41
FRMD4A	2	0.325096	5.8078	0.922398	0.352446	0.0975238	9.58567e-80	1.40338e-74
QKI	2	0.3132	4.05187	0.89382	0.350407	0.0496914	3.0129e-41	4.41101e-36
PDK4	2	0.338682	25.0908	0.966775	0.350322	0.136978	7.47019e-112	1.09367e-106
ACSL1	2	0.324995	8.95042	0.930065	0.349433	0.0352132	1.14427e-29	1.67526e-24
RAPGEF1	2	0.31115	4.53844	0.890567	0.349384	0.0409178	3.15261e-34	4.61554e-29
SLC1A3	2	0.34261	13.298	0.983736	0.348274	0.12646	2.92528e-103	4.28273e-98
CELF2	2	0.319495	6.23965	0.939823	0.339952	0.0391475	8.20285e-33	1.20093e-27
REL	2	0.327258	8.47464	0.965846	0.33883	0.0631941	4.5085e-52	6.60062e-47
PLXDC2	2	0.319444	6.63424	0.946561	0.337478	0.0534282	3.06262e-44	4.48381e-39
AKAP13	2	0.32517	10.5334	0.970493	0.335057	0.0514644	1.14619e-42	1.67807e-37
RHOB	2	0.31544	15.2594	0.961664	0.328015	0.0799686	1.45014e-65	2.12306e-60
MALAT1	2	0.323754	247.598	0.997444	0.324583	0.0963105	9.19888e-79	1.34675e-73
KLF6	2	0.308917	15.2786	0.958178	0.3224	0.055694	4.68138e-46	6.85373e-41
H3F3B	2	0.31254	18.0847	0.981413	0.31846	0.0236133	2.12808e-20	3.1156e-15
CD83	2	0.307999	12.0379	0.972584	0.316681	0.0580365	6.19804e-48	9.07418e-43
APOC2	3	0.360173	7.73331	0.841594	0.427966	0.131565	1.39251e-97	2.03869e-92
SPP1	3	0.398031	92.6843	0.978944	0.406592	0.167719	1.92077e-124	2.81209e-119
C1QB	3	0.401942	28.705	0.988986	0.406418	0.207226	4.43286e-154	6.48988e-149
TUBA1B	3	0.381614	10.6384	0.940395	0.405802	0.102154	6.58095e-76	9.63477e-71
C1QC	3	0.39264	29.915	0.993197	0.39533	0.235105	3.53493e-175	5.17528e-170
ALOX5AP	3	0.334983	4.32027	0.864917	0.387301	0.0846194	4.66665e-63	6.83216e-58
APOC1	3	0.351922	9.68637	0.926142	0.379987	0.134008	2.1671e-99	3.17272e-94
C1QA	3	0.369346	18.0293	0.978944	0.37729	0.16045	5.05625e-119	7.40255e-114
C3	3	0.328114	6.22228	0.876903	0.374174	0.0760575	8.4313e-57	1.23438e-51
GAPDH	3	0.356201	15.2391	0.968578	0.367757	0.106197	7.03598e-79	1.0301e-73
CTSB	3	0.344723	9.23077	0.956268	0.360487	0.0772286	1.17678e-57	1.72286e-52
FCER1G	3	0.329307	6.33742	0.914804	0.359976	0.0742834	1.66311e-55	2.43486e-50
APOE	3	0.355245	36.3649	0.99093	0.358497	0.176319	7.20722e-131	1.05517e-125
CD81	3	0.342915	8.18733	0.957564	0.358112	0.0825092	1.62985e-61	2.38616e-56
S100A11	3	0.33186	7.65869	0.934564	0.355096	0.0899288	6.06893e-67	8.88516e-62
ACTB	3	0.351347	43.8029	0.998704	0.351802	0.139082	3.7902e-103	5.54901e-98
RNASET2	3	0.338109	10.5793	0.962747	0.351192	0.0682093	4.48095e-51	6.56028e-46
CFL1	3	0.326474	7.54429	0.930677	0.350792	0.0576609	2.15368e-43	3.15308e-38
TMSB4X	3	0.342071	39.6834	0.990282	0.345428	0.0834592	3.29223e-62	4.81996e-57
B2M	3	0.341817	59.9472	0.999352	0.342038	0.129125	8.8571e-96	1.29672e-90
CYBA	3	0.326283	8.81923	0.965986	0.337772	0.0627113	4.54075e-47	6.64784e-42
RPS27A	3	0.328558	17.4466	0.986071	0.333199	0.0909706	1.04731e-67	1.53331e-62
FTL	3	0.331733	95.7292	0.999676	0.33184	0.132092	5.66728e-98	8.29712e-93
RPS19	3	0.32646	22.4715	0.992225	0.329018	0.0903149	3.16467e-67	4.63321e-62
CD74	3	0.325631	149.634	0.999676	0.325736	0.120087	4.17608e-89	6.11395e-84
S100A4	4	0.547269	3.7979	0.61745	0.886338	0.358073	1.62817e-180	2.3837e-175
LYZ	4	0.696633	10.9158	0.809204	0.860887	0.511214	1.96745e-260	2.88043e-255
ANXA1	4	0.715405	6.36534	0.83605	0.855697	0.572708	3.60226e-293	5.27385e-288
DAPK1	4	0.492062	0.947908	0.591563	0.8318	0.34561	4.14951e-174	6.07506e-169
S100A6	4	0.642117	5.70506	0.775647	0.827847	0.427963	1.04227e-216	1.52592e-211
VIM	4	0.711048	18.0758	0.893576	0.795733	0.53916	2.90674e-275	4.25558e-270
CDK14	4	0.448023	0.951445	0.563758	0.794708	0.315431	1.17709e-158	1.72331e-153
AL133415.1	4	0.43658	1.05175	0.552253	0.790544	0.271759	1.93698e-136	2.83582e-131
SH3BP5	4	0.483248	0.936854	0.621285	0.77782	0.341401	6.00029e-172	8.78466e-167
AHNAK	4	0.635541	2.33779	0.820709	0.77438	0.496944	6.86533e-253	1.00511e-247
THBD	4	0.428681	1.57864	0.571429	0.750192	0.253833	2.27231e-127	3.32675e-122
S100A10	4	0.590953	3.92782	0.805369	0.733766	0.393943	4.93528e-199	7.22545e-194
CD163	4	0.555873	4.00258	0.759348	0.73204	0.352046	2.04861e-177	2.99925e-172
TGFBI	4	0.450599	0.8673	0.623202	0.723037	0.299891	9.90571e-151	1.45024e-145
MIR181A1HG	4	0.43312	1.11561	0.602109	0.719338	0.29763	1.40338e-149	2.05461e-144
C15orf48	4	0.418041	3.8391	0.589645	0.70897	0.222254	1.84505e-111	2.70123e-106
LGALS3	4	0.508714	2.39509	0.74209	0.685515	0.342478	1.6796e-172	2.459e-167
CD44	4	0.578199	4.60902	0.860019	0.67231	0.413125	5.50846e-209	8.06461e-204
AHR	4	0.442496	1.22043	0.692234	0.639228	0.310051	6.56118e-156	9.60583e-151
ARL4C	4	0.455355	2.07049	0.716203	0.63579	0.294845	3.66767e-148	5.36961e-143
EMILIN2	4	0.43392	1.06798	0.688399	0.630332	0.283685	1.72634e-142	2.52742e-137
ANXA2	4	0.492664	1.84644	0.786194	0.626644	0.364058	1.35027e-183	1.97686e-178
NAMPT	4	0.450795	4.97396	0.903164	0.499128	0.220445	1.49586e-110	2.19e-105
CST3	4	0.439621	15.4545	0.94535	0.465035	0.170169	2.09449e-85	3.06642e-80
HLA-DPB1	4	0.424163	22.5967	0.939597	0.45143	0.110564	7.44266e-56	1.08963e-50
