# Supplementary material for: Immune landscape of the affected brain in Rasmussen encephalitis
Source: Sci Rep. 2026 May 13;16:21957. doi: 10.1038/s41598-026-51295-3 (PMC13365386; doi:10.1038/s41598-026-51295-3)
Supplement: Supplementary file 20 — Supplementary Information 20. [file 41598_2026_51295_MOESM20_ESM.xlsx]

## Sheet: Microglia > T cells
ligand_complex	receptor_complex	specificity_rank	1-specifcity_rank	magnitude_rank	1-magnitude_rank
SPP1	CD44	0.00387356	0.996126	0.0168516	0.983148
HLA-DRA	LAG3	0.0429796	0.95702	0.0526194	0.947381
HLA-DRB1	LAG3	0.0883396	0.91166	0.0932531	0.906747
HLA-DPA1	LAG3	0.0989709	0.901029	0.123961	0.876039
HLA-DQB1	LAG3	0.136124	0.863876	0.236488	0.763512
HLA-DRB5	LAG3	0.136124	0.863876	0.334702	0.665298
HLA-DPB1	LAG3	0.136124	0.863876	0.39687	0.60313
HLA-DQA1	LAG3	0.136124	0.863876	0.587675	0.412325
NECTIN2	CD226	0.145417	0.854583	0.633437	0.366563
CD86	CTLA4	0.0795142	0.920486	0.691634	0.308366
ALCAM	CD6	0.136124	0.863876	0.815553	0.184447
CD58	CD2	0.136124	0.863876	1	0
CD59	CD2	0.136124	0.863876	1	0
TNFSF9	TNFRSF9	0.14318	0.85682	1	0

## Sheet: Monocytes >T cells
ligand_complex	receptor_complex	specificity_rank	1-specificity_rank	magnitude_rank	1-magnitude_rank
HLA-DRA	LAG3	0.000971029	0.999029	0.0277324	0.972268
HLA-DRB1	LAG3	0.00220719	0.997793	0.0431574	0.956843
HLA-DPA1	LAG3	0.00103366	0.998966	0.0493672	0.950633
LGALS1	CD69	0.00486009	0.99514	0.0582559	0.941744
HLA-DPB1	LAG3	0.000281538	0.999718	0.0594155	0.940585
LGALS1	PTPRC (CD45)	0.136124	0.863876	0.0605857	0.939414
HLA-DQB1	LAG3	0.00599797	0.994002	0.102048	0.897952
HLA-DRB5	LAG3	0.00231419	0.997686	0.111203	0.888797
HLA-DQA1	LAG3	0.000601311	0.999399	0.149547	0.850453
CD55	ADGRE5 (CD97)	0.136124	0.863876	0.204926	0.795074
LGALS9	PTPRC	0.136124	0.863876	0.211083	0.788917
LGALS9	CD44	0.136124	0.863876	0.383577	0.616423
CD48	CD2	0.136124	0.863876	0.500967	0.499033
SECTM1	CD7	0.00200304	0.997997	0.512581	0.487419
THBS1	CD47	0.0503631	0.949637	0.517276	0.482724
ALCAM	CD6	0.136124	0.863876	0.759472	0.240528
CD80	CTLA4	0.0804668	0.919533	0.760872	0.239128
CD58	CD2	0.117028	0.882972	0.796563	0.203437
HLA-DQA2	LAG3	0.003295	0.996705	0.816336	0.183664
CD86	CTLA4	0.136124	0.863876	0.818747	0.181253
CD59	CD2	0.136124	0.863876	0.881029	0.118971
LGALS3	LAG3	0.00468543	0.995315	0.891143	0.108857
CADM1	CRTAM	0.0707657	0.929234	1	0
HLA-DQB2	LAG3	0.136124	0.863876	1	0
NECTIN2	CD226	0.136124	0.863876	1	0
